# Supplementary material for: Poly[[diaqua(μ2-4,4′-dipyridyl sulfide-κ2 N:N′)(4,4′-dipyridyl sulfide-κN)(2-hydroxy-5-sulfonatobenzoato-κO 1)nickel(II)] dihydrate]
Source: Acta Crystallogr Sect E Struct Rep Online. 2008 Sep 20;64(Pt 10):m1278–9. doi: 10.1107/S1600536808029206 (PMC2959290; doi:10.1107/S1600536808029206)
Supplement: Supplementary file 1 [file e-64-m1278-sup1.cif]

##############################################################################
###                                                                        ###
###        Electronic paper (Acta Crystallographica Section E)             ###
###                                                                        ###
##############################################################################
#                                                                            #
# This CIF contains the data in a paper accepted for publication in Acta     #
# Crystallographica Section E. It conforms to the requirements of Notes      #
# for Authors for Section E, and has been peer reviewed under the auspices   #
# of the IUCr Commission on Journals.                                        #
#                                                                            #
# Full details of the Crystallographic Information File format               #
# are given in the paper "The Crystallographic Information File (CIF):       #
# a New Standard Archive File for Crystallography" by S. R. Hall, F. H.      #
# Allen and I. D. Brown [Acta Cryst. (1991), A47, 655-685].                  #
#                                                                            #
# The current version of the core CIF dictionary is obtainable from          #
# ftp://ftp.iucr.org/pub/cif_core.dic. The current version number is 2.4.    #
#                                                                            #
# Software is freely available for graphical display of the structure(s) in  #
# this CIF.  For information consult the CIF home page http://www.iucr.org/  #
# cif/home.html                                                              #
#                                                                            #
# This file may be used for bona fide research purposes within the           #
# scientific community so long as proper attribution is given to the journal # 
# article from which it was obtained.                                        #
#                                                                            #
##############################################################################
                                             
data_global
_audit_creation_method     'SHELXL-97'
_journal_date_recd_electronic     2008-09-08
_journal_date_accepted     2008-09-11
_journal_name_full     'Acta Crystallographica, Section E'
_journal_year     2008
_journal_volume     64
_journal_issue     10
_journal_page_first     m1278
_journal_page_last     m1279
_journal_paper_category     QM
_journal_coeditor_code     AT2628
_publ_contact_author_name     'Prof. Zhong-Xiang Du'
_publ_contact_author_address
;
Department of Chemistry
Luoyang Normal University
Luoyang
Henan 471022
People's Republic of China
;
_publ_contact_author_email     dzx6281@126.com
_publ_contact_author_fax     '86 379 65515378'
_publ_contact_author_phone     '86 379 65515378'
_publ_section_title
;\
Poly[[diaqua(\m~2~-4,4'-dipyridyl
sulfide-\k^2^<i>N</i>:<i>N</i>')(4,4'-dipyridyl
sulfide-\k<i>N</i>)(2-hydroxy-5-sulfonatobenzoato-\k<i>O</i>^1^)nickel(II)]
dihydrate]
;
loop_
    _publ_author_name
    _publ_author_address
    'Zhong-Xiang Du'
;
Department of Chemistry and Chemical Engineering
Luoyang Normal University
Luoyang
Henan 471022
People's Republic of China
;
    'Jun-Xia Li'
;
Department of Chemistry and Chemical Engineering
Luoyang Normal University
Luoyang
Henan 471022
People's Republic of China
;
data_I
_audit_creation_method     SHELXL97
_chemical_name_systematic
;
Poly[[diaqua(\m~2~-4,4'-dipyridyl
sulfide-\k^2^<i>N</i>:<i>N</i>')(4,4'-dipyridyl
sulfide-\k<i>N</i>)(2-hydroxy-5-sulfonatobenzoato-\k<i>O</i>^1^)nickel(II)]
dihydrate]
;
_chemical_name_common     ?
_chemical_formula_moiety     'C27 H24 N4 Ni O8 S3 , 2H2 O'
_chemical_formula_sum     'C27 H28 N4 Ni O10 S3'
_chemical_formula_iupac     '[Ni(C7 H4 O6 S)  (C10 H8 N2 S)2 (H2 O)2] , 2H2 O'
_chemical_formula_weight     723.42
_chemical_melting_point     ?
_symmetry_cell_setting     monoclinic
_symmetry_space_group_name_H-M     'P 21/n'
_symmetry_space_group_name_Hall     '-P 2yn'
loop_
    _symmetry_equiv_pos_as_xyz
    'x, y, z'
    '-x+1/2, y+1/2, -z+1/2'
    '-x, -y, -z'
    'x-1/2, -y-1/2, z-1/2'
_cell_length_a     11.4649(10)
_cell_length_b     13.9441(12)
_cell_length_c     20.7051(18)
_cell_angle_alpha     90.00
_cell_angle_beta     96.5520(10)
_cell_angle_gamma     90.00
_cell_volume     3288.5(5)
_cell_formula_units_Z     4
_cell_measurement_reflns_used     4865
_cell_measurement_theta_min     2.31
_cell_measurement_theta_max     21.55
_cell_measurement_temperature     291(2)
_exptl_crystal_description     block
_exptl_crystal_colour     green
_exptl_crystal_size_max     0.44
_exptl_crystal_size_mid     0.26
_exptl_crystal_size_min     0.18
_exptl_crystal_density_diffrn     1.461
_exptl_crystal_density_meas     ?
_exptl_crystal_density_method     'not measured'
_exptl_crystal_F_000     1496
_exptl_absorpt_coefficient_mu     0.839
_exptl_absorpt_correction_type     multi-scan
_exptl_absorpt_process_details     '(SADABS; Sheldrick, 1996)'
_exptl_absorpt_correction_T_min     0.7086
_exptl_absorpt_correction_T_max     0.8664
_exptl_special_details
;
The sulfonic group of HSSA dianion is in disorder and has been refined but not
satisfactory.
;
_diffrn_ambient_temperature     291(2)
_diffrn_radiation_type     MoK\a
_diffrn_radiation_wavelength     0.71073
_diffrn_radiation_source     'fine-focus sealed tube'
_diffrn_radiation_monochromator     graphite
_diffrn_measurement_device_type     'Bruker APEXII CCD area-detector'
_diffrn_measurement_method     '\f and \w scans'
_diffrn_detector_area_resol_mean     ?
_diffrn_reflns_number     23823
_diffrn_reflns_av_R_equivalents     0.0373
_diffrn_reflns_av_sigmaI/netI     0.0341
_diffrn_reflns_theta_min     2.43
_diffrn_reflns_theta_max     25.50
_diffrn_reflns_theta_full     25.50
_diffrn_measured_fraction_theta_max     0.991
_diffrn_measured_fraction_theta_full     0.991
_diffrn_reflns_limit_h_min     -13
_diffrn_reflns_limit_h_max     13
_diffrn_reflns_limit_k_min     -16
_diffrn_reflns_limit_k_max     16
_diffrn_reflns_limit_l_min     -25
_diffrn_reflns_limit_l_max     25
_diffrn_standards_number     ?
_diffrn_standards_interval_count     ?
_diffrn_standards_interval_time     ?
_diffrn_standards_decay_%     ?
_refine_special_details
;
Refinement of <i>F</i>^2^ against ALL reflections. The weighted <i>R</i>-factor
<i>wR</i> and goodness of fit <i>S</i> are based on <i>F</i>^2^, conventional
<i>R</i>-factors <i>R</i> are based on <i>F</i>, with <i>F</i> set to zero for
negative <i>F</i>^2^. The threshold expression of <i>F</i>^2^ > \s(<i>F</i>^2^)
is used only for calculating <i>R</i>-factors(gt) <i>etc</i>. and is not
relevant to the choice of reflections for refinement. <i>R</i>-factors based
on <i>F</i>^2^ are statistically about twice as large as those based on
<i>F</i>, and <i>R</i>-factors based on ALL data will be even larger.
;
_reflns_number_total     6054
_reflns_number_gt     4328
_reflns_threshold_expression     I>2\s(I)
_refine_ls_structure_factor_coef     Fsqd
_refine_ls_matrix_type     full
_refine_ls_R_factor_all     0.0813
_refine_ls_R_factor_gt     0.0578
_refine_ls_wR_factor_gt     0.1558
_refine_ls_wR_factor_ref     0.1784
_refine_ls_goodness_of_fit_ref     1.025
_refine_ls_restrained_S_all     1.056
_refine_ls_number_reflns     6054
_refine_ls_number_parameters     426
_refine_ls_number_restraints     219
_refine_ls_hydrogen_treatment     constr
_refine_ls_weighting_scheme     calc
_refine_ls_weighting_details
       'calc w = 1/[\s^2^(Fo^2^)+(0.0999P)^2^+2.6202P] where P=(Fo^2^+2Fc^2^)/3'
_atom_sites_solution_hydrogens     geom
_atom_sites_solution_primary     direct
_atom_sites_solution_secondary     difmap
_refine_ls_shift/su_max     0.001
_refine_ls_shift/su_mean     0.000
_refine_diff_density_max     0.964
_refine_diff_density_min     -0.582
_refine_ls_extinction_method     none
_refine_ls_extinction_coef     ?
loop_
    _atom_type_symbol
    _atom_type_description
    _atom_type_scat_dispersion_real
    _atom_type_scat_dispersion_imag
    _atom_type_scat_source
    'C' 'C' 0.0033 0.0016
                         'International Tables Vol C Tables 4.2.6.8 and 6.1.1.4'
    'H' 'H' 0.0000 0.0000
                         'International Tables Vol C Tables 4.2.6.8 and 6.1.1.4'
    'N' 'N' 0.0061 0.0033
                         'International Tables Vol C Tables 4.2.6.8 and 6.1.1.4'
    'O' 'O' 0.0106 0.0060
                         'International Tables Vol C Tables 4.2.6.8 and 6.1.1.4'
    'S' 'S' 0.1246 0.1234
                         'International Tables Vol C Tables 4.2.6.8 and 6.1.1.4'
    'Ni' 'Ni' 0.3393 1.1124
                         'International Tables Vol C Tables 4.2.6.8 and 6.1.1.4'
_computing_data_collection     'APEX2 (Bruker, 2004)'
_computing_cell_refinement     'APEX2 (Bruker, 2004)'
_computing_data_reduction     'SAINT (Bruker, 2004)'
_computing_structure_solution     'SHELXS97 (Sheldrick, 2008)'
_computing_structure_refinement     'SHELXL97 (Sheldrick, 2008)'
_computing_molecular_graphics     'SHELXTL (Sheldrick, 2008)'
_computing_publication_material     'SHELXTL (Sheldrick, 2008)'
loop_
    _atom_site_type_symbol
    _atom_site_label
    _atom_site_fract_x
    _atom_site_fract_y
    _atom_site_fract_z
    _atom_site_U_iso_or_equiv
    _atom_site_adp_type
    _atom_site_calc_flag
    _atom_site_refinement_flags
    _atom_site_occupancy
    _atom_site_disorder_assembly
    _atom_site_disorder_group
    S S3 1.11886(11) -0.14488(10) 0.89754(7) 0.0681(4) Uani d PDU 0.622(5) A 1
    O O6 1.0657(6) -0.0994(5) 0.9516(3) 0.0971(16) Uani d PDU 0.622(5) A 1
    O O7 1.0712(6) -0.2372(4) 0.8826(3) 0.0973(17) Uani d PDU 0.622(5) A 1
    O O8 1.2456(4) -0.1450(6) 0.9124(4) 0.1026(19) Uani d PDU 0.622(5) A 1
    S S3' 1.11886(11) -0.14488(10) 0.89754(7) 0.0681(4) Uani d PDU 0.378(5) A 2
    O O6' 1.0085(7) -0.1624(8) 0.9241(5) 0.0971(16) Uani d PDU 0.378(5) A 2
    O O7' 1.1545(9) -0.2352(6) 0.8675(5) 0.0973(17) Uani d PDU 0.378(5) A 2
    O O8' 1.2068(8) -0.1005(8) 0.9383(6) 0.1026(19) Uani d PDU 0.378(5) A 2
    Ni Ni1 0.59573(4) 0.10463(4) 0.80537(3) 0.04492(19) Uani d . 1 . .
    S S1 0.86708(13) 0.45268(11) 0.97477(9) 0.0867(5) Uani d . 1 . .
    S S2 0.42135(12) -0.26440(11) 0.61663(7) 0.0762(4) Uani d . 1 . .
    O O1 0.2056(7) 0.1245(5) 0.6004(4) 0.081(2) Uani d PU 0.50 . .
    H H1W 0.1451 0.1176 0.6202 0.122 Uiso d PR 0.50 . .
    H H2W 0.2395 0.1543 0.6298 0.122 Uiso d PR 0.50 . .
    O O2 0.5916(3) 0.2119(3) 0.71261(17) 0.0762(10) Uani d U 1 . .
    H H3W 0.5535 0.2426 0.6827 0.114 Uiso d R 1 . .
    H H4W 0.6615 0.2079 0.7065 0.114 Uiso d R 1 . .
    O O3 0.6648(4) 0.4534(3) 0.5299(2) 0.0938(12) Uani d U 1 . .
    H H5W 0.6367 0.4593 0.4912 0.141 Uiso d R 1 . .
    H H6W 0.6116 0.4399 0.5528 0.141 Uiso d R 1 . .
    O O4 0.4748(7) 0.8801(5) 0.9582(4) 0.084(2) Uani d PU 0.50 . .
    H H7W 0.4223 0.8558 0.9771 0.127 Uiso d PR 0.50 . .
    H H8W 0.4646 0.8593 0.9178 0.127 Uiso d PR 0.50 . .
    O O5 0.6211(3) -0.0084(3) 0.89567(18) 0.0763(10) Uani d U 1 . .
    H H9W 0.5833 -0.0606 0.8975 0.114 Uiso d R 1 . .
    H H10W 0.6840 -0.0261 0.9156 0.114 Uiso d R 1 . .
    O O9 0.7577(2) 0.0611(2) 0.79683(15) 0.0566(7) Uani d . 1 . .
    O O10 0.8024(3) 0.1301(3) 0.70624(19) 0.0765(10) Uani d . 1 . .
    O O11 1.0017(3) 0.1011(3) 0.6679(2) 0.0915(13) Uani d . 1 . .
    H H11 0.9311 0.1125 0.6621 0.137 Uiso calc R 1 . .
    N N1 0.6667(3) 0.2157(3) 0.86085(17) 0.0531(9) Uani d . 1 . .
    N N2 0.6301(7) 0.7173(4) 0.9694(4) 0.119(2) Uani d . 1 . .
    N N3 0.5365(3) -0.0069(3) 0.74554(18) 0.0545(9) Uani d . 1 . .
    N N4 0.0690(3) -0.3576(3) 0.67586(18) 0.0512(8) Uani d . 1 . .
    C C1 0.7555(4) 0.1994(3) 0.9076(2) 0.0577(11) Uani d . 1 . .
    H H1 0.7793 0.1363 0.9159 0.069 Uiso calc R 1 . .
    C C2 0.8125(4) 0.2702(4) 0.9436(2) 0.0609(12) Uani d . 1 . .
    H H2 0.8734 0.2553 0.9756 0.073 Uiso calc R 1 . .
    C C3 0.7792(4) 0.3647(3) 0.9322(2) 0.0591(11) Uani d . 1 . .
    C C4 0.6873(5) 0.3829(4) 0.8847(3) 0.0680(13) Uani d . 1 . .
    H H4 0.6615 0.4454 0.8760 0.082 Uiso calc R 1 . .
    C C5 0.6349(4) 0.3076(3) 0.8506(2) 0.0628(12) Uani d . 1 . .
    H H5 0.5736 0.3208 0.8184 0.075 Uiso calc R 1 . .
    C C6 0.7725(5) 0.5558(4) 0.9719(3) 0.0777(15) Uani d . 1 . .
    C C7 0.8082(7) 0.6385(5) 0.9465(3) 0.097(2) Uani d . 1 . .
    H H7 0.8803 0.6426 0.9302 0.116 Uiso calc R 1 . .
    C C8 0.7340(9) 0.7170(5) 0.9456(4) 0.113(2) Uani d . 1 . .
    H H8 0.7579 0.7735 0.9272 0.135 Uiso calc R 1 . .
    C C9 0.5986(7) 0.6361(6) 0.9958(4) 0.115(2) Uani d . 1 . .
    H H9 0.5272 0.6343 1.0130 0.138 Uiso calc R 1 . .
    C C10 0.6680(6) 0.5523(5) 0.9989(4) 0.0945(19) Uani d . 1 . .
    H H10 0.6442 0.4967 1.0185 0.113 Uiso calc R 1 . .
    C C11 0.4525(4) 0.0005(4) 0.6954(2) 0.0617(12) Uani d . 1 . .
    H H11A 0.4178 0.0600 0.6866 0.074 Uiso calc R 1 . .
    C C12 0.4151(4) -0.0753(4) 0.6564(2) 0.0647(12) Uani d . 1 . .
    H H12 0.3560 -0.0664 0.6222 0.078 Uiso calc R 1 . .
    C C13 0.4639(4) -0.1637(3) 0.6674(2) 0.0592(11) Uani d . 1 . .
    C C14 0.5518(5) -0.1722(4) 0.7173(3) 0.0743(14) Uani d . 1 . .
    H H14 0.5884 -0.2311 0.7258 0.089 Uiso calc R 1 . .
    C C15 0.5863(5) -0.0938(4) 0.7548(3) 0.0733(14) Uani d . 1 . .
    H H15 0.6471 -0.1012 0.7882 0.088 Uiso calc R 1 . .
    C C16 0.2851(4) -0.2967(3) 0.6419(2) 0.0548(10) Uani d . 1 . .
    C C17 0.2466(4) -0.2696(4) 0.7005(2) 0.0635(12) Uani d . 1 . .
    H H17 0.2928 -0.2305 0.7295 0.076 Uiso calc R 1 . .
    C C18 0.1396(4) -0.3014(4) 0.7149(2) 0.0614(12) Uani d . 1 . .
    H H18 0.1148 -0.2827 0.7542 0.074 Uiso calc R 1 . .
    C C19 0.1080(4) -0.3847(4) 0.6199(2) 0.0628(12) Uani d . 1 . .
    H H19 0.0610 -0.4249 0.5921 0.075 Uiso calc R 1 . .
    C C20 0.2136(4) -0.3559(4) 0.6018(2) 0.0645(12) Uani d . 1 . .
    H H20 0.2369 -0.3763 0.5625 0.077 Uiso calc R 1 . .
    C C21 0.8262(4) 0.0772(3) 0.7551(2) 0.0487(10) Uani d . 1 . .
    C C22 0.9428(4) 0.0302(3) 0.7648(2) 0.0500(10) Uani d . 1 . .
    C C23 0.9732(4) -0.0280(3) 0.8182(2) 0.0520(10) Uani d . 1 A .
    H H23 0.9185 -0.0395 0.8471 0.062 Uiso calc R 1 . .
    C C24 1.0833(4) -0.0692(3) 0.8294(2) 0.0558(11) Uani d . 1 . .
    C C25 1.1637(4) -0.0526(4) 0.7859(3) 0.0692(13) Uani d . 1 A .
    H H25 1.2382 -0.0795 0.7934 0.083 Uiso calc R 1 . .
    C C26 1.1358(4) 0.0022(4) 0.7325(3) 0.0786(16) Uani d . 1 . .
    H H26 1.1907 0.0115 0.7033 0.094 Uiso calc R 1 A .
    C C27 1.0251(4) 0.0452(4) 0.7209(2) 0.0638(12) Uani d . 1 A .
loop_
    _atom_site_aniso_label
    _atom_site_aniso_U_11
    _atom_site_aniso_U_22
    _atom_site_aniso_U_33
    _atom_site_aniso_U_12
    _atom_site_aniso_U_13
    _atom_site_aniso_U_23
    S3 0.0600(7) 0.0674(8) 0.0720(8) 0.0162(6) -0.0135(6) -0.0046(6)
    O6 0.097(3) 0.101(4) 0.091(3) 0.027(3) 0.001(3) 0.014(3)
    O7 0.114(4) 0.080(3) 0.090(3) -0.011(3) -0.024(3) 0.010(2)
    O8 0.074(3) 0.118(4) 0.108(4) 0.007(3) -0.026(3) 0.012(3)
    S3' 0.0600(7) 0.0674(8) 0.0720(8) 0.0162(6) -0.0135(6) -0.0046(6)
    O6' 0.097(3) 0.101(4) 0.091(3) 0.027(3) 0.001(3) 0.014(3)
    O7' 0.114(4) 0.080(3) 0.090(3) -0.011(3) -0.024(3) 0.010(2)
    O8' 0.074(3) 0.118(4) 0.108(4) 0.007(3) -0.026(3) 0.012(3)
    Ni1 0.0342(3) 0.0437(3) 0.0563(3) 0.0050(2) 0.0026(2) -0.0027(2)
    S1 0.0655(8) 0.0828(10) 0.1068(12) -0.0091(7) -0.0121(8) -0.0239(8)
    S2 0.0628(8) 0.0861(9) 0.0849(9) -0.0234(7) 0.0313(7) -0.0296(7)
    O1 0.090(5) 0.062(4) 0.103(5) -0.020(3) 0.061(4) -0.011(3)
    O2 0.068(2) 0.088(2) 0.073(2) 0.0191(18) 0.0125(17) 0.0177(19)
    O3 0.081(3) 0.122(3) 0.076(2) 0.007(2) -0.003(2) -0.007(2)
    O4 0.069(4) 0.059(4) 0.127(6) 0.001(3) 0.020(4) 0.031(4)
    O5 0.067(2) 0.072(2) 0.088(2) 0.0028(17) 0.0020(18) 0.0209(19)
    O9 0.0428(16) 0.0611(18) 0.0661(19) 0.0083(14) 0.0075(14) 0.0037(15)
    O10 0.059(2) 0.089(2) 0.082(2) 0.0182(18) 0.0104(17) 0.026(2)
    O11 0.068(2) 0.119(3) 0.092(3) 0.016(2) 0.027(2) 0.039(2)
    N1 0.0474(19) 0.053(2) 0.058(2) 0.0062(16) 0.0000(16) 0.0026(16)
    N2 0.142(6) 0.066(4) 0.140(6) 0.004(4) -0.027(5) -0.021(4)
    N3 0.0425(18) 0.057(2) 0.063(2) 0.0050(16) 0.0035(16) 0.0009(18)
    N4 0.0455(19) 0.051(2) 0.057(2) -0.0061(16) 0.0047(16) -0.0015(17)
    C1 0.054(3) 0.053(3) 0.064(3) 0.006(2) -0.003(2) 0.008(2)
    C2 0.054(3) 0.069(3) 0.057(3) 0.004(2) -0.005(2) 0.007(2)
    C3 0.056(3) 0.061(3) 0.059(3) -0.004(2) 0.004(2) -0.009(2)
    C4 0.071(3) 0.055(3) 0.073(3) 0.006(2) -0.014(3) -0.001(2)
    C5 0.058(3) 0.057(3) 0.069(3) 0.012(2) -0.014(2) -0.001(2)
    C6 0.081(4) 0.072(4) 0.075(3) -0.015(3) -0.014(3) -0.017(3)
    C7 0.125(6) 0.084(4) 0.079(4) -0.019(4) -0.001(4) -0.005(3)
    C8 0.148(8) 0.073(5) 0.111(6) -0.006(5) -0.012(5) 0.001(4)
    C9 0.109(6) 0.098(6) 0.135(7) 0.002(5) -0.002(5) -0.027(5)
    C10 0.085(4) 0.072(4) 0.124(5) -0.005(3) 0.001(4) -0.014(4)
    C11 0.050(2) 0.064(3) 0.071(3) 0.008(2) 0.002(2) 0.001(2)
    C12 0.055(3) 0.073(3) 0.064(3) -0.006(2) 0.000(2) -0.005(2)
    C13 0.047(2) 0.062(3) 0.071(3) -0.010(2) 0.015(2) -0.009(2)
    C14 0.081(4) 0.051(3) 0.088(4) 0.002(2) -0.003(3) -0.006(3)
    C15 0.074(3) 0.061(3) 0.079(3) 0.013(3) -0.018(3) -0.002(3)
    C16 0.049(2) 0.059(3) 0.057(3) -0.003(2) 0.0089(19) -0.002(2)
    C17 0.052(3) 0.074(3) 0.066(3) -0.020(2) 0.012(2) -0.024(2)
    C18 0.056(3) 0.071(3) 0.059(3) -0.013(2) 0.013(2) -0.012(2)
    C19 0.060(3) 0.067(3) 0.061(3) -0.015(2) 0.006(2) -0.011(2)
    C20 0.067(3) 0.072(3) 0.057(3) -0.017(2) 0.016(2) -0.015(2)
    C21 0.044(2) 0.045(2) 0.056(2) -0.0004(17) -0.0016(19) 0.0009(19)
    C22 0.041(2) 0.047(2) 0.062(3) 0.0018(17) 0.0029(19) -0.008(2)
    C23 0.047(2) 0.050(2) 0.057(2) 0.0039(18) -0.0016(19) -0.004(2)
    C24 0.044(2) 0.051(2) 0.070(3) 0.0082(19) -0.003(2) -0.010(2)
    C25 0.048(3) 0.069(3) 0.090(4) 0.013(2) 0.005(3) -0.007(3)
    C26 0.051(3) 0.097(4) 0.091(4) 0.017(3) 0.023(3) 0.006(3)
    C27 0.051(3) 0.075(3) 0.066(3) 0.000(2) 0.007(2) 0.008(2)
_geom_special_details
;
All e.s.d.'s (except the e.s.d. in the dihedral angle between two l.s. planes)
are estimated using the full covariance matrix. The cell e.s.d.'s are taken
into account individually in the estimation of e.s.d.'s in distances, angles
and torsion angles; correlations between e.s.d.'s in cell parameters are only
used when they are defined by crystal symmetry. An approximate (isotropic)
treatment of cell e.s.d.'s is used for estimating e.s.d.'s involving l.s.
planes.
;
loop_
    _geom_bond_atom_site_label_1
    _geom_bond_atom_site_label_2
    _geom_bond_site_symmetry_2
    _geom_bond_distance
    _geom_bond_publ_flag
    S3 O7 . 1.418(5) ?
    S3 O8 . 1.450(5) ?
    S3 O6 . 1.477(5) ?
    S3 C24 . 1.771(5) ?
    Ni1 O9 . 1.981(3) yes
    Ni1 N4 2_556 2.040(3) yes
    Ni1 N1 . 2.041(4) yes
    Ni1 N3 . 2.055(4) yes
    Ni1 O2 . 2.430(3) yes
    Ni1 O5 . 2.437(3) yes
    S1 C3 . 1.759(5) ?
    S1 C6 . 1.798(6) ?
    S2 C16 . 1.762(4) ?
    S2 C13 . 1.789(5) ?
    O1 H1W . 0.8504 ?
    O1 H2W . 0.8000 ?
    O2 H3W . 0.8350 ?
    O2 H4W . 0.8278 ?
    O3 H5W . 0.8338 ?
    O3 H6W . 0.8347 ?
    O4 H7W . 0.8256 ?
    O4 H8W . 0.8821 ?
    O5 H9W . 0.8501 ?
    O5 H10W . 0.8267 ?
    O9 C21 . 1.252(5) ?
    O10 C21 . 1.256(5) ?
    O11 C27 . 1.348(6) ?
    O11 H11 . 0.8200 ?
    N1 C1 . 1.342(5) ?
    N1 C5 . 1.343(6) ?
    N2 C9 . 1.324(10) ?
    N2 C8 . 1.340(11) ?
    N3 C11 . 1.337(6) ?
    N3 C15 . 1.344(6) ?
    N4 C18 . 1.332(6) ?
    N4 C19 . 1.344(6) ?
    N4 Ni1 2_546 2.040(3) ?
    C1 C2 . 1.358(6) ?
    C1 H1 . 0.9300 ?
    C2 C3 . 1.385(7) ?
    C2 H2 . 0.9300 ?
    C3 C4 . 1.381(7) ?
    C4 C5 . 1.365(7) ?
    C4 H4 . 0.9300 ?
    C5 H5 . 0.9300 ?
    C6 C7 . 1.349(8) ?
    C6 C10 . 1.379(9) ?
    C7 C8 . 1.385(11) ?
    C7 H7 . 0.9300 ?
    C8 H8 . 0.9300 ?
    C9 C10 . 1.411(9) ?
    C9 H9 . 0.9300 ?
    C10 H10 . 0.9300 ?
    C11 C12 . 1.369(7) ?
    C11 H11A . 0.9300 ?
    C12 C13 . 1.362(7) ?
    C12 H12 . 0.9300 ?
    C13 C14 . 1.363(7) ?
    C14 C15 . 1.373(7) ?
    C14 H14 . 0.9300 ?
    C15 H15 . 0.9300 ?
    C16 C20 . 1.375(6) ?
    C16 C17 . 1.390(6) ?
    C17 C18 . 1.369(6) ?
    C17 H17 . 0.9300 ?
    C18 H18 . 0.9300 ?
    C19 C20 . 1.367(7) ?
    C19 H19 . 0.9300 ?
    C20 H20 . 0.9300 ?
    C21 C22 . 1.482(6) ?
    C22 C23 . 1.384(6) ?
    C22 C27 . 1.397(6) ?
    C23 C24 . 1.382(6) ?
    C23 H23 . 0.9300 ?
    C24 C25 . 1.380(7) ?
    C25 C26 . 1.352(8) ?
    C25 H25 . 0.9300 ?
    C26 C27 . 1.399(7) ?
    C26 H26 . 0.9300 ?
loop_
    _geom_angle_atom_site_label_1
    _geom_angle_atom_site_label_2
    _geom_angle_atom_site_label_3
    _geom_angle_site_symmetry_1
    _geom_angle_site_symmetry_3
    _geom_angle
    _geom_angle_publ_flag
    O7 S3 O8 . . 113.4(4) ?
    O7 S3 O6 . . 111.9(4) ?
    O8 S3 O6 . . 109.2(4) ?
    O7 S3 C24 . . 108.6(3) ?
    O8 S3 C24 . . 107.7(4) ?
    O6 S3 C24 . . 105.7(3) ?
    O9 Ni1 N4 . 2_556 173.60(14) yes
    O9 Ni1 N1 . . 88.00(13) yes
    N4 Ni1 N1 2_556 . 90.87(14) ?
    O9 Ni1 N3 . . 87.87(13) yes
    N4 Ni1 N3 2_556 . 93.50(14) ?
    N1 Ni1 N3 . . 175.23(14) yes
    O9 Ni1 O2 . . 92.99(12) yes
    N4 Ni1 O2 2_556 . 93.24(13) ?
    N1 Ni1 O2 . . 87.06(14) yes
    N3 Ni1 O2 . . 90.79(14) ?
    O9 Ni1 O5 . . 80.75(12) yes
    N4 Ni1 O5 2_556 . 93.03(13) ?
    N1 Ni1 O5 . . 93.08(14) yes
    N3 Ni1 O5 . . 88.60(14) ?
    O2 Ni1 O5 . . 173.73(12) yes
    C3 S1 C6 . . 103.4(2) ?
    C16 S2 C13 . . 102.6(2) ?
    H1W O1 H2W . . 92.5 ?
    Ni1 O2 H3W . . 149.8 ?
    Ni1 O2 H4W . . 98.5 ?
    H3W O2 H4W . . 110.7 ?
    H5W O3 H6W . . 109.9 ?
    H7W O4 H8W . . 106.8 ?
    Ni1 O5 H9W . . 124.9 ?
    Ni1 O5 H10W . . 126.7 ?
    H9W O5 H10W . . 98.2 ?
    C21 O9 Ni1 . . 132.4(3) ?
    C27 O11 H11 . . 109.5 ?
    C1 N1 C5 . . 116.5(4) ?
    C1 N1 Ni1 . . 119.9(3) ?
    C5 N1 Ni1 . . 123.5(3) ?
    C9 N2 C8 . . 116.5(7) ?
    C11 N3 C15 . . 115.9(4) ?
    C11 N3 Ni1 . . 124.7(3) ?
    C15 N3 Ni1 . . 119.4(3) ?
    C18 N4 C19 . . 116.7(4) ?
    C18 N4 Ni1 . 2_546 123.2(3) ?
    C19 N4 Ni1 . 2_546 119.9(3) ?
    N1 C1 C2 . . 123.3(4) ?
    N1 C1 H1 . . 118.3 ?
    C2 C1 H1 . . 118.3 ?
    C1 C2 C3 . . 119.6(4) ?
    C1 C2 H2 . . 120.2 ?
    C3 C2 H2 . . 120.2 ?
    C4 C3 C2 . . 118.0(4) ?
    C4 C3 S1 . . 125.2(4) ?
    C2 C3 S1 . . 116.6(4) ?
    C5 C4 C3 . . 118.8(4) ?
    C5 C4 H4 . . 120.6 ?
    C3 C4 H4 . . 120.6 ?
    N1 C5 C4 . . 123.9(4) ?
    N1 C5 H5 . . 118.1 ?
    C4 C5 H5 . . 118.1 ?
    C7 C6 C10 . . 120.3(7) ?
    C7 C6 S1 . . 119.2(6) ?
    C10 C6 S1 . . 120.4(5) ?
    C6 C7 C8 . . 117.9(8) ?
    C6 C7 H7 . . 121.1 ?
    C8 C7 H7 . . 121.1 ?
    N2 C8 C7 . . 124.5(8) ?
    N2 C8 H8 . . 117.7 ?
    C7 C8 H8 . . 117.7 ?
    N2 C9 C10 . . 123.2(8) ?
    N2 C9 H9 . . 118.4 ?
    C10 C9 H9 . . 118.4 ?
    C6 C10 C9 . . 117.6(7) ?
    C6 C10 H10 . . 121.2 ?
    C9 C10 H10 . . 121.2 ?
    N3 C11 C12 . . 123.3(5) ?
    N3 C11 H11A . . 118.4 ?
    C12 C11 H11A . . 118.4 ?
    C13 C12 C11 . . 120.3(5) ?
    C13 C12 H12 . . 119.9 ?
    C11 C12 H12 . . 119.9 ?
    C12 C13 C14 . . 117.4(4) ?
    C12 C13 S2 . . 122.2(4) ?
    C14 C13 S2 . . 120.3(4) ?
    C13 C14 C15 . . 120.0(5) ?
    C13 C14 H14 . . 120.0 ?
    C15 C14 H14 . . 120.0 ?
    N3 C15 C14 . . 123.1(5) ?
    N3 C15 H15 . . 118.4 ?
    C14 C15 H15 . . 118.4 ?
    C20 C16 C17 . . 117.7(4) ?
    C20 C16 S2 . . 117.5(3) ?
    C17 C16 S2 . . 124.8(3) ?
    C18 C17 C16 . . 118.9(4) ?
    C18 C17 H17 . . 120.6 ?
    C16 C17 H17 . . 120.6 ?
    N4 C18 C17 . . 123.8(4) ?
    N4 C18 H18 . . 118.1 ?
    C17 C18 H18 . . 118.1 ?
    N4 C19 C20 . . 123.1(4) ?
    N4 C19 H19 . . 118.5 ?
    C20 C19 H19 . . 118.5 ?
    C19 C20 C16 . . 119.7(4) ?
    C19 C20 H20 . . 120.1 ?
    C16 C20 H20 . . 120.1 ?
    O9 C21 O10 . . 124.4(4) ?
    O9 C21 C22 . . 117.0(4) ?
    O10 C21 C22 . . 118.6(4) ?
    C23 C22 C27 . . 118.7(4) ?
    C23 C22 C21 . . 120.5(4) ?
    C27 C22 C21 . . 120.8(4) ?
    C24 C23 C22 . . 121.3(4) ?
    C24 C23 H23 . . 119.3 ?
    C22 C23 H23 . . 119.3 ?
    C25 C24 C23 . . 119.0(5) ?
    C25 C24 S3 . . 120.6(3) ?
    C23 C24 S3 . . 120.3(4) ?
    C26 C25 C24 . . 121.0(4) ?
    C26 C25 H25 . . 119.5 ?
    C24 C25 H25 . . 119.5 ?
    C25 C26 C27 . . 120.5(5) ?
    C25 C26 H26 . . 119.8 ?
    C27 C26 H26 . . 119.8 ?
    O11 C27 C22 . . 121.9(4) ?
    O11 C27 C26 . . 118.7(5) ?
    C22 C27 C26 . . 119.4(5) ?
loop_
    _geom_torsion_atom_site_label_1
    _geom_torsion_atom_site_label_2
    _geom_torsion_atom_site_label_3
    _geom_torsion_atom_site_label_4
    _geom_torsion_site_symmetry_1
    _geom_torsion_site_symmetry_2
    _geom_torsion_site_symmetry_3
    _geom_torsion_site_symmetry_4
    _geom_torsion
    _geom_torsion_publ_flag
    N4 Ni1 O9 C21 2_556 . . . -172.7(11) ?
    N1 Ni1 O9 C21 . . . . -92.8(4) ?
    N3 Ni1 O9 C21 . . . . 84.9(4) ?
    O2 Ni1 O9 C21 . . . . -5.8(4) ?
    O5 Ni1 O9 C21 . . . . 173.8(4) ?
    O9 Ni1 N1 C1 . . . . -45.1(3) ?
    N4 Ni1 N1 C1 2_556 . . . 128.6(4) ?
    N3 Ni1 N1 C1 . . . . -74.9(18) ?
    O2 Ni1 N1 C1 . . . . -138.2(3) ?
    O5 Ni1 N1 C1 . . . . 35.6(4) ?
    O9 Ni1 N1 C5 . . . . 130.2(4) ?
    N4 Ni1 N1 C5 2_556 . . . -56.1(4) ?
    N3 Ni1 N1 C5 . . . . 100.3(17) ?
    O2 Ni1 N1 C5 . . . . 37.1(4) ?
    O5 Ni1 N1 C5 . . . . -149.2(4) ?
    O9 Ni1 N3 C11 . . . . -134.4(4) ?
    N4 Ni1 N3 C11 2_556 . . . 51.8(4) ?
    N1 Ni1 N3 C11 . . . . -104.5(17) ?
    O2 Ni1 N3 C11 . . . . -41.5(4) ?
    O5 Ni1 N3 C11 . . . . 144.8(4) ?
    O9 Ni1 N3 C15 . . . . 43.4(4) ?
    N4 Ni1 N3 C15 2_556 . . . -130.3(4) ?
    N1 Ni1 N3 C15 . . . . 73.3(18) ?
    O2 Ni1 N3 C15 . . . . 136.4(4) ?
    O5 Ni1 N3 C15 . . . . -37.4(4) ?
    C5 N1 C1 C2 . . . . -0.1(7) ?
    Ni1 N1 C1 C2 . . . . 175.4(4) ?
    N1 C1 C2 C3 . . . . -0.3(8) ?
    C1 C2 C3 C4 . . . . 0.8(7) ?
    C1 C2 C3 S1 . . . . -173.6(4) ?
    C6 S1 C3 C4 . . . . 26.3(5) ?
    C6 S1 C3 C2 . . . . -159.8(4) ?
    C2 C3 C4 C5 . . . . -1.0(8) ?
    S1 C3 C4 C5 . . . . 172.8(4) ?
    C1 N1 C5 C4 . . . . -0.1(8) ?
    Ni1 N1 C5 C4 . . . . -175.5(4) ?
    C3 C4 C5 N1 . . . . 0.7(8) ?
    C3 S1 C6 C7 . . . . -123.6(5) ?
    C3 S1 C6 C10 . . . . 60.5(5) ?
    C10 C6 C7 C8 . . . . -3.4(9) ?
    S1 C6 C7 C8 . . . . -179.3(5) ?
    C9 N2 C8 C7 . . . . 0.4(12) ?
    C6 C7 C8 N2 . . . . 1.5(11) ?
    C8 N2 C9 C10 . . . . -0.5(12) ?
    C7 C6 C10 C9 . . . . 3.3(9) ?
    S1 C6 C10 C9 . . . . 179.2(5) ?
    N2 C9 C10 C6 . . . . -1.3(11) ?
    C15 N3 C11 C12 . . . . 2.1(7) ?
    Ni1 N3 C11 C12 . . . . 180.0(4) ?
    N3 C11 C12 C13 . . . . -0.3(8) ?
    C11 C12 C13 C14 . . . . -1.4(7) ?
    C11 C12 C13 S2 . . . . -178.2(4) ?
    C16 S2 C13 C12 . . . . -76.2(4) ?
    C16 S2 C13 C14 . . . . 107.0(4) ?
    C12 C13 C14 C15 . . . . 1.2(8) ?
    S2 C13 C14 C15 . . . . 178.0(4) ?
    C11 N3 C15 C14 . . . . -2.3(8) ?
    Ni1 N3 C15 C14 . . . . 179.7(5) ?
    C13 C14 C15 N3 . . . . 0.7(9) ?
    C13 S2 C16 C20 . . . . 163.6(4) ?
    C13 S2 C16 C17 . . . . -18.9(5) ?
    C20 C16 C17 C18 . . . . -1.1(8) ?
    S2 C16 C17 C18 . . . . -178.6(4) ?
    C19 N4 C18 C17 . . . . 1.0(7) ?
    Ni1 N4 C18 C17 2_546 . . . -174.8(4) ?
    C16 C17 C18 N4 . . . . 0.1(8) ?
    C18 N4 C19 C20 . . . . -1.1(7) ?
    Ni1 N4 C19 C20 2_546 . . . 174.8(4) ?
    N4 C19 C20 C16 . . . . 0.2(8) ?
    C17 C16 C20 C19 . . . . 0.9(8) ?
    S2 C16 C20 C19 . . . . 178.6(4) ?
    Ni1 O9 C21 O10 . . . . 0.8(7) ?
    Ni1 O9 C21 C22 . . . . -179.4(3) ?
    O9 C21 C22 C23 . . . . -0.4(6) ?
    O10 C21 C22 C23 . . . . 179.4(4) ?
    O9 C21 C22 C27 . . . . -179.2(4) ?
    O10 C21 C22 C27 . . . . 0.6(6) ?
    C27 C22 C23 C24 . . . . 1.5(6) ?
    C21 C22 C23 C24 . . . . -177.4(4) ?
    C22 C23 C24 C25 . . . . -0.7(7) ?
    C22 C23 C24 S3 . . . . -179.0(3) ?
    O7 S3 C24 C25 . . . . -98.3(5) ?
    O8 S3 C24 C25 . . . . 24.9(5) ?
    O6 S3 C24 C25 . . . . 141.5(5) ?
    O7 S3 C24 C23 . . . . 80.1(5) ?
    O8 S3 C24 C23 . . . . -156.8(5) ?
    O6 S3 C24 C23 . . . . -40.1(5) ?
    C23 C24 C25 C26 . . . . -0.8(7) ?
    S3 C24 C25 C26 . . . . 177.6(4) ?
    C24 C25 C26 C27 . . . . 1.4(9) ?
    C23 C22 C27 O11 . . . . -179.9(5) ?
    C21 C22 C27 O11 . . . . -1.0(7) ?
    C23 C22 C27 C26 . . . . -0.8(7) ?
    C21 C22 C27 C26 . . . . 178.0(5) ?
    C25 C26 C27 O11 . . . . 178.5(5) ?
    C25 C26 C27 C22 . . . . -0.6(8) ?
loop_
    _geom_hbond_atom_site_label_D
    _geom_hbond_atom_site_label_H
    _geom_hbond_atom_site_label_A
    _geom_hbond_site_symmetry_A
    _geom_hbond_distance_DH
    _geom_hbond_distance_HA
    _geom_hbond_distance_DA
    _geom_hbond_angle_DHA
    _geom_hbond_publ_flag
    O11 H11 O10 . 0.82 1.84 2.535(5) 141.9 yes
    O5 H10W O3 2_646 0.83 1.98 2.797(5) 170.3 yes
    O5 H9W O4 1_545 0.85 2.04 2.721(8) 136.4 yes
    O4 H7W O8 1_465 0.83 2.30 2.713(9) 111.6 yes
    O3 H6W O6 2_656 0.83 2.10 2.811(7) 143.3 yes
    O3 H5W O6 4_565 0.83 2.24 2.765(8) 121.5 yes
    O2 H4W O10 . 0.83 1.95 2.690(5) 148.9 yes
    O2 H3W O7 2_656 0.84 1.87 2.652(7) 154.7 yes
    O1 H1W O11 1_455 0.85 2.03 2.876(7) 179.7 yes
