# Supplementary material for: Poly[[diaqua(μ2-4,4′-dipyridyl sulfide-κ2 N:N′)(4,4′-dipyridyl sulfide-κN)(2-hydroxy-5-sulfonatobenzoato-κO 1)nickel(II)] dihydrate]
Source: Acta Crystallogr Sect E Struct Rep Online. 2008 Sep 20;64(Pt 10):m1278–9. doi: 10.1107/S1600536808029206 (PMC2959290; doi:10.1107/S1600536808029206)
Supplement: Supplementary file 2 [file e-64-m1278-Isup2.hkl]

# 
# h,k,l, Fc-squared, Fo-squared, sigma(Fo-squared) and status flag 
# 
data_I
_shelx_title ' A in P2(1)/n' 
_shelx_refln_list_code          4 
_shelx_F_calc_maximum      387.80 
_exptl_crystal_F_000      1496.00 
_reflns_d_resolution_high  0.8255 
 
loop_ 
 _symmetry_equiv_pos_as_xyz 
 'x, y, z' 
 '-x+1/2, y+1/2, -z+1/2' 
 '-x, -y, -z' 
 'x-1/2, -y-1/2, z-1/2' 
 
_cell_length_a    11.4649 
_cell_length_b    13.9441 
_cell_length_c    20.7051 
_cell_angle_alpha  90.000 
_cell_angle_beta   96.552 
_cell_angle_gamma  90.000 
 
_shelx_F_squared_multiplier     1.000 
 
loop_ 
 _refln_index_h 
 _refln_index_k 
 _refln_index_l 
 _refln_F_squared_calc 
 _refln_F_squared_meas 
 _refln_F_squared_sigma 
 _refln_observed_status 
   4   0   0    19998.90    16636.12    319.23 o 
   6   0   0    11456.41    11049.00    137.95 o 
   8   0   0      311.09      380.41     30.09 o 
  10   0   0      557.33      570.71     41.26 o 
  12   0   0      174.85      175.99     30.91 o 
   4   1   0     3407.56     3673.81     37.67 o 
   5   1   0    16502.39    16420.79    132.69 o 
   6   1   0       37.41       23.47      7.64 o 
   7   1   0     1059.57     1202.01     23.08 o 
   8   1   0      441.42      366.18     19.21 o 
   9   1   0      734.64      706.47     30.01 o 
  10   1   0      603.67      730.06     32.35 o 
  11   1   0       45.20       36.09     12.23 o 
  12   1   0      205.36      171.14     21.22 o 
  13   1   0        8.44      -17.53     15.83 o 
   0   2   0     2199.16     1562.02     28.99 o 
   1   2   0    14876.81    14384.62    134.38 o 
   2   2   0     5696.79     4550.92     52.02 o 
   3   2   0     5444.51     7550.09     71.48 o 
   4   2   0      440.39      594.08     15.00 o 
   5   2   0      706.97      837.69     19.91 o 
   6   2   0     1671.56     1770.94     33.26 o 
   7   2   0     3833.65     3853.09     54.17 o 
   8   2   0      277.38      243.66     16.41 o 
   9   2   0      786.91      699.22     24.71 o 
  10   2   0       75.01       82.32     15.10 o 
  11   2   0       59.34       52.23     17.51 o 
  12   2   0       58.11       44.54     18.53 o 
  13   2   0      888.96     1099.08    169.77 o 
   2   3   0     4405.95     3229.61     42.34 o 
   5   3   0       28.52       13.82      6.07 o 
   6   3   0       12.48       -2.25      5.55 o 
   7   3   0      579.87      550.17     24.15 o 
   8   3   0      160.74      262.21     22.24 o 
   9   3   0      404.27      498.41     27.75 o 
  10   3   0        0.56       14.78     18.44 o 
  11   3   0      350.29      389.21     33.86 o 
  12   3   0      604.61      668.25     44.22 o 
  13   3   0       67.79       37.65     20.70 o 
   1   4   0     1169.79     1534.05     24.81 o 
   2   4   0        5.34       17.70     13.01 o 
   3   4   0      168.02       97.47     12.71 o 
   4   4   0       14.88        3.35      4.32 o 
   5   4   0     2730.30     1830.61     32.95 o 
   6   4   0     1941.34     2008.80     34.97 o 
   7   4   0      128.92      225.07     17.10 o 
   8   4   0       54.27       57.41     10.63 o 
   9   4   0     1549.93     1648.21     91.53 o 
  10   4   0     2655.08     2707.70     69.54 o 
  11   4   0      342.57      360.13     33.53 o 
  12   4   0       23.87       29.29     19.06 o 
  13   4   0       21.02       23.00     19.81 o 
   1   5   0     1056.45     1153.32     17.24 o 
   2   5   0       30.92       14.52      4.88 o 
   3   5   0        6.05        5.76      5.46 o 
   4   5   0     1431.42     1202.68     29.40 o 
   5   5   0     8217.24     7886.18     93.08 o 
   6   5   0      217.04      186.53     12.23 o 
   7   5   0     1320.30     1444.96     38.79 o 
   8   5   0      766.17      767.93     30.50 o 
   9   5   0     1002.24     1054.58     37.13 o 
  10   5   0        0.99        8.03     11.54 o 
  11   5   0      410.81      439.53     36.89 o 
  12   5   0        2.64       11.71     17.09 o 
  13   5   0       51.39       87.48     24.60 o 
   0   6   0     5634.16     4810.75     68.13 o 
   1   6   0     1067.45      878.58     16.10 o 
   2   6   0      182.92      290.57     12.24 o 
   3   6   0     9990.49    10079.74    112.69 o 
   4   6   0     1585.01     1931.19     39.92 o 
   5   6   0      695.02      658.42     25.95 o 
   6   6   0     2663.63     2710.71     53.01 o 
   7   6   0      494.83      435.55     24.05 o 
   8   6   0      127.05      103.64     15.76 o 
   9   6   0       53.67       35.77     12.61 o 
  10   6   0      869.40     1050.51     40.43 o 
  11   6   0      618.76      599.69     41.48 o 
  12   6   0     1186.12     1231.33     98.43 o 
   1   7   0      371.47      475.68     12.83 o 
   2   7   0     5260.56     4658.28     57.05 o 
   3   7   0     1143.34     1483.78     28.57 o 
   4   7   0     2334.59     2181.14     54.78 o 
   5   7   0     1136.01     1169.45     33.80 o 
   6   7   0     1465.30     1211.13     35.70 o 
   7   7   0      721.95      672.37     29.22 o 
   8   7   0     1139.78      990.86     36.22 o 
   9   7   0      291.34      278.60     24.49 o 
  10   7   0      205.70      165.99     27.62 o 
  11   7   0       85.22       47.45     16.25 o 
  12   7   0      129.05       83.06     23.45 o 
   0   8   0     4126.94     3864.26     80.35 o 
   1   8   0     1528.60     1568.78     25.24 o 
   2   8   0     1014.48      979.29     23.92 o 
   3   8   0     2286.70     2164.23     37.36 o 
   4   8   0      351.37      362.74     20.50 o 
   5   8   0        2.37        2.20      8.43 o 
   6   8   0      796.04      801.59     45.73 o 
   7   8   0      124.05      150.31     24.01 o 
   8   8   0       71.75       45.17     16.70 o 
   9   8   0      110.32      122.64     19.05 o 
  10   8   0      656.34      605.59     34.89 o 
  11   8   0        3.35        6.16     14.97 o 
  12   8   0       28.05      -15.32     17.82 o 
   1   9   0     1818.38     1740.20     33.58 o 
   2   9   0     2114.26     2006.41     37.08 o 
   3   9   0      194.17      188.80     18.07 o 
   4   9   0       49.32       58.33     12.77 o 
   5   9   0     1547.38     1570.10     41.86 o 
   6   9   0      239.56      265.62     21.48 o 
   7   9   0        5.98        3.01     10.22 o 
   8   9   0      300.65      399.58     28.33 o 
   9   9   0      143.82      151.76     20.05 o 
  10   9   0       50.95       66.37     17.65 o 
  11   9   0      544.77      480.83     34.93 o 
   0  10   0       52.12       49.65     16.88 o 
   1  10   0       99.03       90.78     11.65 o 
   2  10   0      597.04      555.90     21.55 o 
   3  10   0      231.00      244.63     16.31 o 
   4  10   0      152.95      118.38     16.15 o 
   5  10   0      395.60      379.58     24.36 o 
   6  10   0      388.90      414.47     38.22 o 
   7  10   0       47.84       41.13     13.47 o 
   8  10   0        0.14       -0.29     11.63 o 
   9  10   0        0.27       -2.80     12.70 o 
  10  10   0      184.12      154.65     23.24 o 
  11  10   0       41.39       32.68     19.91 o 
   1  11   0     1968.62     1896.55     57.03 o 
   2  11   0     1759.10     1712.92     37.31 o 
   3  11   0       44.93       36.04     14.27 o 
   4  11   0       22.02       10.56     10.20 o 
   5  11   0      834.58      716.20     44.75 o 
   6  11   0       44.25       35.36     13.34 o 
   7  11   0      150.74      167.68     21.24 o 
   8  11   0      259.70      294.37     27.31 o 
   9  11   0        1.01       -8.37     12.49 o 
  10  11   0        4.77      -11.39     13.99 o 
   0  12   0      732.73      804.67     44.76 o 
   1  12   0       35.82       18.95     11.06 o 
   2  12   0      757.91      783.76     31.93 o 
   3  12   0      433.12      436.49     25.87 o 
   4  12   0        6.12       -7.43     12.27 o 
   5  12   0      399.31      425.96     30.78 o 
   6  12   0      100.97       46.88     14.93 o 
   7  12   0      196.78      179.27     22.21 o 
   8  12   0       83.35       89.31     18.63 o 
   9  12   0      441.70      398.61     37.40 o 
   1  13   0      206.08      192.33     19.99 o 
   2  13   0      822.61      853.74     69.57 o 
   3  13   0      146.79      143.05     22.66 o 
   4  13   0       92.52       52.99     17.88 o 
   5  13   0     1070.94     1173.80     81.10 o 
   6  13   0      270.01      293.47     29.81 o 
   7  13   0        5.05      -14.76     11.87 o 
   8  13   0      205.72      210.89     25.76 o 
   0  14   0        3.04        2.82     16.60 o 
   1  14   0        2.10       -9.86     10.26 o 
   2  14   0      342.54      331.84     31.25 o 
   3  14   0       91.24      107.08     22.10 o 
   4  14   0       65.51       58.75     19.17 o 
   5  14   0       63.17       67.29     19.21 o 
   6  14   0       60.63       91.03     19.52 o 
   7  14   0        4.70       10.01     15.80 o 
   1  15   0       69.01       44.90     18.54 o 
   2  15   0      179.68      169.84     31.15 o 
   3  15   0      218.33      191.87     27.98 o 
   4  15   0       32.26       18.17     17.90 o 
   5  15   0      137.10      154.37     32.36 o 
   6  15   0        7.43       12.17     17.49 o 
   0  16   0       20.37       -0.49     17.98 o 
   1  16   0        0.56       10.05     16.50 o 
   2  16   0       74.94       29.24     19.65 o 
   3  16   0       31.16        5.77     17.28 o 
   4  16   0       13.83       -0.28     18.39 o 
 -13   0   1      678.67      638.98     85.90 o 
 -11   0   1       90.06       71.14     21.52 o 
  -9   0   1      992.54     1079.68     49.17 o 
  -7   0   1     1370.85     1359.51     52.04 o 
  -5   0   1      191.58      294.54     18.85 o 
  -3   0   1      175.21      145.87      9.04 o 
   3   0   1     1973.02     2336.84     36.11 o 
   5   0   1        0.97       19.13      6.85 o 
   7   0   1       57.09       49.32     10.72 o 
   9   0   1      667.91      711.52     50.14 o 
  11   0   1      811.99      835.08     50.38 o 
  13   0   1      451.31      330.70     40.51 o 
 -13   1   1        6.99       23.61     18.55 o 
 -12   1   1       67.16       33.31     20.15 o 
 -11   1   1      468.79      557.28     30.20 o 
 -10   1   1       36.92       16.85     12.21 o 
  -9   1   1     1109.25     1403.22     44.05 o 
  -8   1   1     1353.17     1492.72     42.23 o 
  -7   1   1       91.72      136.21      9.79 o 
  -6   1   1      356.55      360.82     12.33 o 
  -5   1   1    14971.07    14610.19    120.02 o 
  -4   1   1     3676.03     2977.26     34.64 o 
  -3   1   1     7926.32     7612.98     71.48 o 
  -2   1   1     4358.67     3219.51     49.56 o 
  -1   1   1     6385.93     6913.41     77.12 o 
   2   1   1    20770.45    24333.38    197.38 o 
   3   1   1     4976.13     4752.52     55.71 o 
   4   1   1      997.73      906.57     15.43 o 
   5   1   1     4608.60     5465.74     54.08 o 
   6   1   1    10296.38    10328.04     92.58 o 
   7   1   1      481.82      481.10     15.16 o 
   8   1   1     1143.05     1035.00     27.32 o 
   9   1   1       11.08        1.60     10.41 o 
  10   1   1      213.57      163.11     18.63 o 
  11   1   1       15.89       11.79      9.99 o 
  12   1   1      595.19      536.26     32.10 o 
  13   1   1       25.09       24.61     19.88 o 
 -13   2   1       14.72       18.54     19.09 o 
 -12   2   1      501.81      460.65     37.45 o 
 -11   2   1      217.48      184.42     25.60 o 
 -10   2   1      643.38      539.82     28.35 o 
  -9   2   1       58.00       70.02     11.98 o 
  -8   2   1        3.95       -1.40      7.23 o 
  -7   2   1      137.95      161.41     12.68 o 
  -6   2   1     4044.47     3676.72     64.83 o 
  -5   2   1     3915.00     4591.53     59.70 o 
  -3   2   1      230.28      249.03     11.76 o 
  -2   2   1     2243.63     2460.37     37.05 o 
  -1   2   1     1130.12     1660.88     46.96 o 
   0   2   1    15495.12    16262.45    150.15 o 
   1   2   1     4600.31     4305.68     46.77 o 
   3   2   1     3293.10     3393.57     38.76 o 
   5   2   1     1194.31     1440.26     26.55 o 
   6   2   1      932.48     1138.23     24.41 o 
   7   2   1     2798.86     2947.39     47.25 o 
   8   2   1       82.35       67.12     10.54 o 
   9   2   1       38.81       75.26     13.94 o 
  10   2   1     1474.13     1492.22     56.84 o 
  11   2   1      264.30      341.89     25.44 o 
  12   2   1      274.27      278.79     31.04 o 
  13   2   1        5.94       10.28     17.97 o 
 -13   3   1        2.31       -8.65     17.08 o 
 -12   3   1       47.43       80.74     22.34 o 
 -11   3   1      888.89      867.56     55.15 o 
 -10   3   1       52.58       23.37     13.44 o 
  -9   3   1      250.28      268.79     17.72 o 
  -8   3   1     2699.62     2828.88     47.71 o 
  -7   3   1     6701.78     5790.21     71.70 o 
  -6   3   1      683.23      708.46     33.74 o 
  -5   3   1     3485.25     3578.29     46.22 o 
  -4   3   1     3701.55     2510.90     38.75 o 
  -3   3   1     1212.39     1053.79     32.18 o 
  -2   3   1       38.34       15.65      4.72 o 
  -1   3   1     4580.24     5543.73     53.36 o 
   0   3   1     2600.13     2721.84     26.69 o 
   1   3   1      303.95      431.76     12.00 o 
   3   3   1     5006.23     5158.51     53.95 o 
   4   3   1     1497.96     1623.97     26.32 o 
   5   3   1    11441.93    11546.08    176.69 o 
   6   3   1      633.62      543.96     18.56 o 
   7   3   1        0.42        4.60      6.52 o 
   8   3   1      113.10      133.44     13.14 o 
   9   3   1      441.70      376.45     20.08 o 
  10   3   1      127.60      101.01     19.70 o 
  11   3   1      354.88      383.44     36.23 o 
  12   3   1       18.32       -2.09     17.65 o 
  13   3   1        1.37      -11.73     16.42 o 
 -13   4   1       95.26      101.44     34.23 o 
 -12   4   1        8.53      -20.74     14.82 o 
 -11   4   1      376.10      360.90     34.86 o 
 -10   4   1      471.92      580.24     30.71 o 
  -9   4   1     1368.24     1550.47     43.19 o 
  -8   4   1      856.53      712.25     28.86 o 
  -7   4   1        2.77        8.16      7.42 o 
  -6   4   1     2508.85     2247.55     37.13 o 
  -5   4   1       89.61       41.32      6.82 o 
  -4   4   1      532.12      630.81     23.03 o 
  -3   4   1       52.97       54.03      7.47 o 
  -2   4   1     7128.68     6887.12     67.68 o 
   1   4   1    13491.83    14622.84    134.65 o 
   2   4   1       36.55       11.84      4.67 o 
   3   4   1     1341.68     1464.03     22.82 o 
   4   4   1      770.42      902.01     19.08 o 
   5   4   1       95.94      142.55     13.56 o 
   6   4   1     1139.54      865.36     27.29 o 
   7   4   1     3443.72     3576.98     52.79 o 
   8   4   1        5.33        2.97      7.82 o 
   9   4   1     1755.37     1909.73     48.27 o 
  10   4   1       22.39       16.15     12.78 o 
  11   4   1      243.90      236.34     29.62 o 
  12   4   1       27.70       17.77     19.72 o 
  13   4   1      355.26      403.20     39.46 o 
 -13   5   1       32.24       47.99     21.95 o 
 -12   5   1      162.46      153.74     26.69 o 
 -11   5   1       14.24        8.30     15.07 o 
 -10   5   1       55.01       65.58     15.15 o 
  -9   5   1       67.98       98.90     15.58 o 
  -8   5   1     1201.34     1310.62     56.21 o 
  -7   5   1      525.51      448.80     23.67 o 
  -6   5   1      241.32      318.80     24.73 o 
  -5   5   1      582.28      502.23     21.51 o 
  -4   5   1     7845.14     8882.95    104.68 o 
  -3   5   1      124.72      139.17     14.16 o 
  -2   5   1       46.14       54.43      6.52 o 
  -1   5   1     6437.93     5764.80     52.93 o 
   0   5   1      208.20      172.66      7.36 o 
   2   5   1     2652.61     3295.51     44.90 o 
   3   5   1       85.54      101.53      7.73 o 
   4   5   1      493.93      434.75     17.16 o 
   5   5   1     3277.68     3229.69     44.42 o 
   6   5   1     2566.82     2845.00     43.52 o 
   7   5   1       59.63       47.87     12.27 o 
   8   5   1      637.22      591.75     42.27 o 
   9   5   1      264.53      197.33     20.31 o 
  10   5   1       29.88       30.56     13.25 o 
  11   5   1        0.02       -3.96     14.08 o 
  12   5   1      104.84      143.18     26.27 o 
  13   5   1       22.29        7.83     18.62 o 
 -12   6   1       81.39       58.43     21.58 o 
 -11   6   1       64.04       24.82     17.60 o 
 -10   6   1      813.37      860.18     50.43 o 
  -9   6   1      405.36      369.65     25.58 o 
  -8   6   1      478.40      552.42     28.39 o 
  -7   6   1     1372.82     1071.12     34.09 o 
  -6   6   1       11.00       12.82      8.88 o 
  -5   6   1      865.37      854.70     36.48 o 
  -3   6   1       74.94       90.91      8.68 o 
  -2   6   1     1424.93     1218.27     23.65 o 
  -1   6   1     1891.42     2307.83     28.59 o 
   0   6   1      223.48      317.70     10.16 o 
   1   6   1      693.62      657.48     15.09 o 
   2   6   1    12116.50    10553.04    102.31 o 
   3   6   1     1094.11     1094.60     22.86 o 
   4   6   1     6754.71     7012.16     93.88 o 
   5   6   1        0.66       -3.01      8.96 o 
   6   6   1      151.86      161.32     15.96 o 
   7   6   1      139.62      156.15     17.19 o 
   8   6   1      187.54      200.18     19.87 o 
   9   6   1        1.61       -7.71     10.09 o 
  10   6   1     1030.63     1019.48     39.94 o 
  11   6   1       73.48       64.32     19.43 o 
  12   6   1        0.23      -21.46     14.30 o 
 -12   7   1      105.52      122.06     25.40 o 
 -11   7   1      199.67      180.75     22.90 o 
 -10   7   1      308.01      357.02     27.90 o 
  -9   7   1        4.12       -5.52     10.41 o 
  -8   7   1      305.49      303.40     23.36 o 
  -7   7   1        6.84       16.62     10.56 o 
  -6   7   1     1353.41     1642.80     41.67 o 
  -5   7   1     1432.35     1659.94     59.17 o 
  -4   7   1        4.79        0.41      5.97 o 
  -3   7   1       64.78       55.36      9.20 o 
  -2   7   1      435.58      618.61     19.52 o 
  -1   7   1     3551.55     3745.01     41.67 o 
   0   7   1      548.19      541.17     13.99 o 
   1   7   1      712.14      842.44     17.25 o 
   2   7   1       83.94       52.32      9.40 o 
   3   7   1       34.14       40.12      7.61 o 
   4   7   1     3350.99     3416.90     47.66 o 
   5   7   1     2814.12     3011.47     55.90 o 
   6   7   1      777.45      878.33     30.83 o 
   7   7   1     1382.67     1238.88     38.09 o 
   8   7   1     1580.78     1602.58     45.60 o 
   9   7   1      689.96      804.58     35.63 o 
  10   7   1      768.41      776.20     56.13 o 
  11   7   1        5.05       -1.34     12.68 o 
  12   7   1       75.17       60.40     22.26 o 
 -12   8   1      207.03      155.39     31.37 o 
 -11   8   1      150.36      154.86     22.50 o 
 -10   8   1      161.00      109.05     34.61 o 
  -9   8   1      708.14      696.72     34.93 o 
  -8   8   1        1.21       -8.17      9.90 o 
  -7   8   1       24.02       49.41     12.60 o 
  -6   8   1      519.33      583.20     27.59 o 
  -5   8   1       37.77       21.71     10.30 o 
  -4   8   1      482.67      528.17     18.98 o 
  -3   8   1      700.00      727.13     21.52 o 
  -2   8   1     1858.60     2038.81     36.91 o 
  -1   8   1      880.55      866.80     18.28 o 
   0   8   1     9945.08     9557.56     87.63 o 
   1   8   1      193.56      277.36     12.98 o 
   2   8   1       66.26       73.60      6.84 o 
   3   8   1       35.89       23.74      9.35 o 
   4   8   1     1863.62     1721.72     41.26 o 
   5   8   1      161.49      124.28     15.09 o 
   6   8   1      705.83      665.20     28.95 o 
   7   8   1        5.93       -0.89     13.02 o 
   8   8   1     1122.33     1050.71     38.12 o 
   9   8   1       19.07       -0.24     12.20 o 
  10   8   1      368.27      370.01     29.15 o 
  11   8   1      190.79      242.45     26.69 o 
  12   8   1        4.49       -9.03     17.19 o 
 -11   9   1        1.66      -14.51     12.84 o 
 -10   9   1       37.17       34.43     15.09 o 
  -9   9   1      246.16      268.34     39.16 o 
  -8   9   1      810.08      896.13     44.97 o 
  -7   9   1       60.94       38.93     13.47 o 
  -6   9   1       20.71       37.71     11.49 o 
  -5   9   1       13.40       -5.24      8.89 o 
  -4   9   1     2928.05     3162.57     59.64 o 
  -3   9   1       27.18       15.69      7.67 o 
  -2   9   1     1590.11     1734.69     34.13 o 
  -1   9   1      170.24      219.95     13.79 o 
   0   9   1     1307.82     1481.83     29.71 o 
   1   9   1      174.46      227.57     14.07 o 
   2   9   1     5476.34     5268.13     67.27 o 
   3   9   1       98.51       58.34      9.89 o 
   4   9   1       59.28       72.98     12.77 o 
   5   9   1     1050.78      964.13     33.43 o 
   6   9   1      538.22      519.28     32.31 o 
   7   9   1       31.63       32.23     13.06 o 
   8   9   1      303.43      310.42     32.32 o 
   9   9   1       88.19       74.34     22.99 o 
  10   9   1       83.94       74.01     18.88 o 
  11   9   1      127.11      149.94     23.51 o 
 -11  10   1        4.00      -11.95     14.51 o 
 -10  10   1        5.18       15.97     14.72 o 
  -9  10   1     1197.65     1299.84     46.69 o 
  -8  10   1       95.95       48.16     15.82 o 
  -7  10   1     1305.82     1271.37     42.35 o 
  -6  10   1      405.17      438.73     27.01 o 
  -5  10   1     1351.81     1469.37     42.29 o 
  -4  10   1       46.78       44.25     12.19 o 
  -3  10   1     8924.47     9125.45    103.46 o 
  -2  10   1     1033.01     1037.33     27.57 o 
  -1  10   1      109.04       80.31     11.41 o 
   0  10   1     1687.67     1799.53     42.25 o 
   1  10   1     7304.63     6897.27     87.11 o 
   2  10   1        1.72       -3.32      7.47 o 
   3  10   1      970.95     1052.17     28.56 o 
   4  10   1      443.22      512.66     27.09 o 
   5  10   1      473.90      400.36     24.99 o 
   6  10   1     1050.58     1146.62     43.86 o 
   7  10   1      217.03      203.34     22.23 o 
   8  10   1       22.67       12.01     12.47 o 
   9  10   1       13.00       14.05     14.03 o 
  10  10   1       93.16       85.34     19.54 o 
  11  10   1       45.64       27.10     17.34 o 
 -10  11   1       81.58       44.93     17.92 o 
  -9  11   1        7.03       -6.44     12.77 o 
  -8  11   1      344.98      390.53     30.98 o 
  -7  11   1        2.97       -4.15     11.46 o 
  -6  11   1        0.25       -4.13     10.14 o 
  -5  11   1      361.58      272.33     24.14 o 
  -4  11   1      708.56      675.15     37.51 o 
  -3  11   1      100.30       88.57     14.35 o 
  -2  11   1      507.98      567.06     23.13 o 
  -1  11   1     1049.25     1147.10     50.40 o 
   0  11   1      159.42      151.59     17.04 o 
   1  11   1      410.38      478.05     30.36 o 
   2  11   1       85.35      100.95     14.46 o 
   3  11   1      142.97      109.99     15.07 o 
   4  11   1      174.67      160.39     18.23 o 
   5  11   1      936.07      886.19     44.89 o 
   6  11   1       26.90       17.50     12.35 o 
   7  11   1       23.34       45.53     15.10 o 
   8  11   1      177.63       98.62     20.39 o 
   9  11   1      134.87      108.58     25.02 o 
  10  11   1        3.25      -19.47     14.91 o 
  -9  12   1        0.39       -2.88     16.54 o 
  -8  12   1        1.99        4.83     13.57 o 
  -7  12   1        1.86      -16.03     10.69 o 
  -6  12   1      355.21      396.57     28.75 o 
  -5  12   1       27.82       38.53     12.42 o 
  -4  12   1      380.68      478.93     28.17 o 
  -3  12   1        3.73       -0.52      9.75 o 
  -2  12   1      243.23      229.96     20.62 o 
  -1  12   1        4.21        0.63      9.31 o 
   0  12   1      349.05      329.62     22.85 o 
   1  12   1      253.22      260.88     23.86 o 
   2  12   1       63.86       40.92     12.78 o 
   3  12   1      104.36      113.26     16.70 o 
   4  12   1     1574.82     1556.55     45.37 o 
   5  12   1        0.03       -0.10     11.23 o 
   6  12   1      167.31      131.41     29.79 o 
   7  12   1      133.95      102.14     18.52 o 
   8  12   1      221.27      238.66     26.61 o 
   9  12   1       13.54      -17.80     14.01 o 
  -8  13   1       45.47        6.68     14.55 o 
  -7  13   1       52.08       61.11     17.34 o 
  -6  13   1        2.54        1.51     12.40 o 
  -5  13   1       19.43      -12.62     10.53 o 
  -4  13   1       61.83       64.54     15.17 o 
  -3  13   1        0.13      -14.52     11.91 o 
  -2  13   1        0.96       -3.42     12.80 o 
  -1  13   1        2.53       23.00     11.23 o 
   0  13   1       72.51       81.43     15.69 o 
   1  13   1        5.14       -1.35      9.56 o 
   2  13   1        6.14       10.73     13.17 o 
   3  13   1        2.57      -11.34     11.66 o 
   4  13   1      102.59       98.12     20.90 o 
   5  13   1       93.50       95.05     17.47 o 
   6  13   1        0.65       12.62     12.28 o 
   7  13   1       80.16       56.01     17.69 o 
   8  13   1       64.47       34.33     19.18 o 
  -7  14   1       96.87       54.14     17.87 o 
  -6  14   1       12.93       22.02     15.46 o 
  -5  14   1      180.05      167.20     36.80 o 
  -4  14   1       62.92       25.35     24.35 o 
  -3  14   1      973.00     1036.64     79.77 o 
  -2  14   1        1.00      -14.50     12.34 o 
  -1  14   1       55.76       45.38     14.18 o 
   0  14   1       13.66        4.08     11.27 o 
   1  14   1      321.12      324.61     25.45 o 
   2  14   1        0.56       -3.05     13.14 o 
   3  14   1      805.84      737.80     43.50 o 
   4  14   1       69.84       76.84     27.80 o 
   5  14   1        4.87       15.24     15.52 o 
   6  14   1       13.16       20.39     17.09 o 
   7  14   1      318.14      275.74     47.30 o 
  -6  15   1        1.70        7.81     17.25 o 
  -5  15   1        2.91       10.11     15.86 o 
  -4  15   1      176.68      210.93     29.50 o 
  -3  15   1       20.29       58.59     19.76 o 
  -2  15   1      133.30      118.36     23.22 o 
  -1  15   1       71.08       77.96     20.73 o 
   0  15   1       31.05       55.15     16.31 o 
   1  15   1        0.12       -4.33     15.03 o 
   2  15   1      481.21      442.37     36.82 o 
   3  15   1       67.43       94.21     23.36 o 
   4  15   1       45.78       49.76     20.39 o 
   5  15   1       24.04       10.46     16.95 o 
   6  15   1      116.68      100.05     23.19 o 
  -4  16   1       27.48       13.25     17.84 o 
  -3  16   1      184.19      200.07     30.60 o 
  -2  16   1      480.51      495.62     51.85 o 
  -1  16   1       16.87        0.42     16.47 o 
   0  16   1      101.03      113.41     20.10 o 
   1  16   1        9.35       12.25     17.14 o 
   2  16   1       23.96       22.71     25.18 o 
   3  16   1      130.02      140.11     26.59 o 
   4  16   1      218.46      243.43     32.59 o 
 -12   0   2     1101.08     1119.00     74.19 o 
 -10   0   2       68.93       42.07     17.78 o 
  -8   0   2     4422.57     4912.71    108.04 o 
  -6   0   2    14037.61    15969.65    188.42 o 
  -4   0   2     8134.80     7024.60    114.39 o 
  -2   0   2   150388.69   126321.05   1287.63 o 
   2   0   2     1099.33      818.42     17.33 o 
   4   0   2     4294.10     4335.92     63.11 o 
   6   0   2      167.49      193.67     14.27 o 
   8   0   2      273.93      324.91     35.06 o 
  10   0   2      966.90      919.40     49.17 o 
  12   0   2       13.67      -12.16     15.16 o 
 -13   1   2      180.81      150.99     26.43 o 
 -12   1   2        0.30        2.32     12.93 o 
 -11   1   2      667.44      638.77     44.65 o 
 -10   1   2       24.80       34.89     12.60 o 
  -9   1   2       12.28       12.56     11.02 o 
  -8   1   2       43.50       16.00      8.22 o 
  -7   1   2     2703.62     2721.20     37.26 o 
  -6   1   2      352.20      373.17     14.01 o 
  -5   1   2     4145.29     4941.52     50.40 o 
  -4   1   2     2528.37     3089.06     36.26 o 
  -3   1   2     5645.39     4690.51     43.42 o 
  -2   1   2    11286.58    10851.90     93.47 o 
   1   1   2     8380.55     6658.45     75.61 o 
   2   1   2     2615.77     2412.96     31.28 o 
   3   1   2      158.86      195.84      7.18 o 
   5   1   2     9501.74     9644.55    109.92 o 
   6   1   2     6483.46     6168.54     62.37 o 
   7   1   2      820.94      672.05     19.48 o 
   8   1   2     2849.40     3141.74     66.69 o 
   9   1   2       30.42       77.82     17.47 o 
  10   1   2      124.08      157.19     18.54 o 
  11   1   2      623.50      630.73     32.02 o 
  12   1   2      684.31      655.14     34.91 o 
  13   1   2      325.06      335.90     36.12 o 
 -13   2   2      298.06      295.40     34.01 o 
 -12   2   2       97.42      103.86     35.19 o 
 -11   2   2      133.42      175.79     25.10 o 
 -10   2   2        5.48       -3.67      9.88 o 
  -9   2   2     4110.75     4612.19     66.79 o 
  -8   2   2      626.92      602.61     39.59 o 
  -7   2   2      241.13      239.39     27.03 o 
  -6   2   2      752.96      857.15     18.31 o 
  -5   2   2      693.49      580.33     16.56 o 
  -4   2   2     2906.33     3133.40     39.31 o 
  -3   2   2     1776.22     2339.83     29.55 o 
  -1   2   2    24381.51    19362.77    159.11 o 
   0   2   2     4326.35     4297.28     36.91 o 
   1   2   2    65610.21    60816.87    436.27 o 
   2   2   2    10742.52    10183.17     90.18 o 
   4   2   2     3025.79     3031.97     39.19 o 
   5   2   2     7465.88     7108.78     66.57 o 
   6   2   2      107.77       83.10      7.19 o 
   7   2   2     1771.33     1733.34     52.95 o 
   8   2   2        8.22       17.44     10.78 o 
   9   2   2       23.35       21.09     11.52 o 
  10   2   2       69.22       98.57     21.25 o 
  11   2   2      355.43      358.24     26.45 o 
  12   2   2        0.41       -6.36     14.48 o 
  13   2   2      103.02      105.26     24.70 o 
 -13   3   2      218.98      227.01     31.48 o 
 -12   3   2       80.12      107.09     22.98 o 
 -11   3   2       71.57       75.36     39.89 o 
 -10   3   2       12.06        9.54     13.06 o 
  -9   3   2       65.99       53.16     11.35 o 
  -8   3   2      989.94     1052.80     43.92 o 
  -7   3   2      265.52      195.04     13.68 o 
  -6   3   2       82.97       71.25      8.94 o 
  -5   3   2     8606.65     9714.75     96.39 o 
  -4   3   2    13305.50    12398.65    113.96 o 
  -3   3   2     5402.71     5768.90     68.50 o 
  -2   3   2       88.48       46.91      5.45 o 
  -1   3   2      652.90      496.13     12.29 o 
   0   3   2     3614.77     4020.95     39.67 o 
   1   3   2    73523.87    66703.02    479.11 o 
   2   3   2      506.22      646.76     13.29 o 
   3   3   2      674.02      600.50     23.34 o 
   4   3   2      621.73      440.71     18.76 o 
   5   3   2     4447.19     3571.23     46.90 o 
   6   3   2     7862.54     8702.25     93.05 o 
   7   3   2        4.31        5.88      6.77 o 
   8   3   2      310.82      333.38     23.68 o 
   9   3   2      380.86      440.32     21.61 o 
  10   3   2      698.25      810.77     49.53 o 
  11   3   2       52.44       35.26     18.08 o 
  12   3   2      161.12      113.39     24.44 o 
  13   3   2       72.93       39.46     20.84 o 
 -13   4   2       35.86       48.32     20.71 o 
 -12   4   2     1120.39     1117.82     66.57 o 
 -11   4   2      479.56      503.96     44.75 o 
 -10   4   2     1561.85     1410.39     43.62 o 
  -9   4   2        1.91       -3.28      9.39 o 
  -8   4   2      130.65      130.49     15.88 o 
  -7   4   2      448.53      425.19     18.35 o 
  -6   4   2     2717.95     3319.05     47.21 o 
  -4   4   2     3937.01     4420.21     50.63 o 
  -1   4   2     4010.62     2959.22     35.76 o 
   0   4   2       10.39       19.23      3.61 o 
   1   4   2    27775.15    26189.96    196.51 o 
   2   4   2      365.35      265.29      8.53 o 
   3   4   2     2649.83     2561.46     29.61 o 
   4   4   2     4879.19     4794.40     57.20 o 
   5   4   2     3516.55     3387.72     46.09 o 
   6   4   2      134.20      170.76     14.44 o 
   7   4   2     2659.73     2413.17     55.42 o 
   8   4   2        8.24        9.32      8.19 o 
   9   4   2      203.61      170.56     18.75 o 
  10   4   2      323.09      302.54     46.53 o 
  11   4   2        1.11        6.13     15.46 o 
  12   4   2        4.52       -9.37     14.73 o 
  13   4   2       94.14       65.41     23.31 o 
 -13   5   2       75.69       47.24     41.55 o 
 -12   5   2        4.15       14.22     16.55 o 
 -11   5   2      331.86      386.70     60.28 o 
 -10   5   2        0.12       -3.08     10.33 o 
  -9   5   2       85.26       96.32     30.16 o 
  -8   5   2        5.40       12.07     12.51 o 
  -7   5   2     2722.47     2659.66     53.84 o 
  -6   5   2       85.86       65.60      8.55 o 
  -5   5   2     3293.22     2916.57     51.21 o 
  -3   5   2      569.63      427.39     17.73 o 
  -2   5   2     1266.81     1444.82     27.04 o 
  -1   5   2      544.64      629.03     16.57 o 
   1   5   2       30.29       24.28      4.32 o 
   2   5   2      144.60       90.34      6.31 o 
   3   5   2     4500.22     4538.80     46.17 o 
   4   5   2      775.87      627.34     25.55 o 
   5   5   2     6024.69     6874.07     76.23 o 
   6   5   2      223.95      156.16     17.61 o 
   7   5   2      214.12      211.89     18.25 o 
   8   5   2     1056.43     1094.22     35.47 o 
   9   5   2     1865.56     2028.31     51.22 o 
  10   5   2       34.04        7.49     11.27 o 
  11   5   2      370.97      347.25     34.06 o 
  12   5   2        3.95       10.05     17.33 o 
  13   5   2       30.64        7.14     20.31 o 
 -12   6   2      407.82      406.10     38.14 o 
 -11   6   2      150.35      203.73     23.33 o 
 -10   6   2       14.09       -1.56     11.68 o 
  -9   6   2     1737.04     1642.35     46.66 o 
  -8   6   2      234.50      188.22     20.48 o 
  -7   6   2      538.51      454.99     24.73 o 
  -6   6   2      399.17      501.76     23.96 o 
  -5   6   2     4184.57     3883.11     63.07 o 
  -4   6   2      326.42      371.89     18.91 o 
  -2   6   2      519.68      712.84     18.15 o 
  -1   6   2     2928.92     2412.89     38.37 o 
   0   6   2      375.83      404.74     11.46 o 
   1   6   2     2939.52     3241.11     36.82 o 
   2   6   2     4922.82     5216.38     52.26 o 
   3   6   2     1010.81     1057.62     22.72 o 
   4   6   2     3769.01     3903.57     49.91 o 
   5   6   2      553.43      749.59     19.85 o 
   6   6   2     2426.41     2297.44     48.45 o 
   7   6   2     2420.32     2264.31     66.84 o 
   8   6   2     1683.22     1723.56     58.43 o 
   9   6   2      484.52      438.74     27.29 o 
  10   6   2     2700.21     2826.99     65.55 o 
  11   6   2      192.75      151.22     34.70 o 
  12   6   2      292.81      246.25     37.40 o 
 -12   7   2       41.24       75.69     21.96 o 
 -11   7   2       91.79      119.05     20.04 o 
 -10   7   2     1642.60     1659.36     57.38 o 
  -9   7   2       35.25        9.27     11.94 o 
  -8   7   2      497.94      492.36     28.24 o 
  -7   7   2      241.39      223.75     19.87 o 
  -6   7   2     1339.74     1150.66     36.20 o 
  -5   7   2      173.27      172.26     17.78 o 
  -4   7   2     5216.69     4714.23     59.48 o 
  -3   7   2     2031.11     1616.35     30.26 o 
  -2   7   2      173.61      174.29     11.34 o 
  -1   7   2      150.98       99.59      7.14 o 
   0   7   2     1513.03     1679.00     25.43 o 
   1   7   2      539.43      453.82     16.29 o 
   2   7   2     2774.30     2670.88     36.48 o 
   3   7   2       11.74        9.95      4.64 o 
   4   7   2      157.61      124.38     10.84 o 
   5   7   2        0.02        8.18      8.00 o 
   6   7   2     1798.73     1655.54     42.13 o 
   7   7   2       38.28       24.85     11.22 o 
   8   7   2     1143.74     1195.05     43.92 o 
   9   7   2       18.26        6.33     11.64 o 
  10   7   2      190.98      212.91     23.49 o 
  11   7   2       17.21       20.09     13.85 o 
  12   7   2      430.54      416.32     47.68 o 
 -12   8   2        2.79      -13.60     17.13 o 
 -11   8   2       67.43       68.27     17.82 o 
 -10   8   2       17.64      -16.62     11.08 o 
  -9   8   2      624.90      625.42     33.25 o 
  -8   8   2       10.53       -8.73     10.66 o 
  -7   8   2      150.03       89.30     14.77 o 
  -6   8   2      761.00      868.11     31.77 o 
  -5   8   2      702.83      635.44     32.49 o 
  -4   8   2        3.77        6.88      6.94 o 
  -3   8   2     2379.97     2238.15     38.56 o 
  -2   8   2     2019.94     1846.99     33.77 o 
  -1   8   2       27.52        5.11      4.66 o 
   0   8   2      111.45      114.99     10.60 o 
   1   8   2       13.04       41.67      6.37 o 
   2   8   2      601.57      532.64     20.58 o 
   3   8   2      781.95      851.44     26.53 o 
   4   8   2     1295.63     1408.48     43.29 o 
   5   8   2        1.39       12.53      8.80 o 
   6   8   2      165.38      216.95     19.33 o 
   7   8   2      113.61      121.51     16.96 o 
   8   8   2      208.16      183.85     20.82 o 
   9   8   2      354.35      324.94     27.59 o 
  10   8   2       31.57       11.80     13.59 o 
  11   8   2      574.30      564.60     36.26 o 
 -11   9   2      180.01      164.29     23.84 o 
 -10   9   2      121.08      143.10     21.59 o 
  -9   9   2       41.37       66.32     18.61 o 
  -8   9   2      845.04      818.88     36.64 o 
  -7   9   2     1010.51     1015.38     36.73 o 
  -6   9   2       22.66       20.94     10.72 o 
  -5   9   2     3300.44     3307.18     63.47 o 
  -4   9   2     1026.04     1153.13     34.89 o 
  -3   9   2       93.51      113.53     12.02 o 
  -2   9   2      155.26      121.45     16.82 o 
  -1   9   2     3174.29     3382.13     49.95 o 
   0   9   2     1416.64     1407.59     25.79 o 
   1   9   2     1938.09     2078.64     40.16 o 
   2   9   2       26.74       12.59      7.89 o 
   3   9   2     2162.54     2169.78     39.83 o 
   4   9   2        2.21        8.64      8.57 o 
   5   9   2      440.83      470.93     37.86 o 
   6   9   2      262.17      236.73     21.50 o 
   7   9   2       57.15       26.65     12.61 o 
   8   9   2       17.75       30.37     13.55 o 
   9   9   2      316.40      273.85     25.82 o 
  10   9   2       92.61      102.69     20.23 o 
  11   9   2        0.30        6.66     15.48 o 
 -11  10   2       30.00       13.05     16.45 o 
 -10  10   2      162.86      136.80     22.56 o 
  -9  10   2      400.33      417.32     31.05 o 
  -8  10   2        6.33      -15.65     10.44 o 
  -7  10   2      233.06      233.82     22.94 o 
  -6  10   2       23.26       -1.83     10.75 o 
  -5  10   2      142.71      179.59     21.04 o 
  -4  10   2     2155.07     2295.37     51.60 o 
  -3  10   2      956.06      991.73     27.87 o 
  -2  10   2      974.87     1101.76     28.62 o 
  -1  10   2        0.40        3.63      7.76 o 
   0  10   2     4463.55     4485.22     72.09 o 
   1  10   2       13.29        7.53      8.59 o 
   2  10   2       95.08      118.94     12.76 o 
   3  10   2      220.55      204.23     15.49 o 
   4  10   2     1704.21     1745.84     44.87 o 
   5  10   2        1.07        3.93      9.84 o 
   6  10   2      620.14      699.09     33.26 o 
   7  10   2       26.48       36.90     13.76 o 
   8  10   2      325.29      248.38     24.61 o 
   9  10   2        6.32       -4.48     12.59 o 
  10  10   2      246.14      224.97     26.15 o 
 -10  11   2      159.94      149.83     23.64 o 
  -9  11   2       35.75       49.62     17.40 o 
  -8  11   2      530.76      596.04     35.36 o 
  -7  11   2      821.21      801.83     37.70 o 
  -6  11   2        7.35       19.99     11.81 o 
  -5  11   2       18.39       -0.80      9.93 o 
  -4  11   2     1080.14     1349.30     40.72 o 
  -3  11   2     1121.20     1093.87     35.00 o 
  -2  11   2     1072.60     1016.39     34.21 o 
  -1  11   2     4563.29     4460.10     74.85 o 
   0  11   2      522.51      575.19     28.36 o 
   1  11   2      100.86       66.69     13.67 o 
   2  11   2      359.43      406.94     29.06 o 
   3  11   2      706.32      734.61     39.01 o 
   4  11   2      237.16      278.41     22.39 o 
   5  11   2      109.34      141.15     18.74 o 
   6  11   2      278.20      270.40     32.16 o 
   7  11   2       49.69       32.63     14.27 o 
   8  11   2       72.67       34.47     15.01 o 
   9  11   2       97.02      139.94     22.68 o 
  10  11   2       11.98       20.05     16.37 o 
  -9  12   2      204.04      129.71     21.99 o 
  -8  12   2       36.81       -0.06     13.84 o 
  -7  12   2       92.24       61.17     22.52 o 
  -6  12   2       18.46       -4.58     11.14 o 
  -5  12   2      274.72      265.14     23.58 o 
  -4  12   2      290.99      305.64     23.78 o 
  -3  12   2       18.52        9.66     11.04 o 
  -2  12   2       95.76       95.87     15.69 o 
  -1  12   2        2.41        0.83     10.07 o 
   0  12   2      477.59      547.95     27.60 o 
   1  12   2       87.10      122.05     16.57 o 
   2  12   2      216.64      189.29     19.57 o 
   3  12   2     1286.17     1345.00     66.44 o 
   4  12   2      475.45      521.16     29.46 o 
   5  12   2       34.31       34.39     12.65 o 
   6  12   2       10.47       13.60     12.67 o 
   7  12   2      723.20      757.64     47.96 o 
   8  12   2       32.50       15.54     14.50 o 
   9  12   2       63.04       86.17     20.38 o 
  -8  13   2       70.80        4.18     14.58 o 
  -7  13   2      215.67      205.37     24.76 o 
  -6  13   2       65.69       42.31     16.92 o 
  -5  13   2       21.64       43.38     25.72 o 
  -4  13   2      436.15      386.70     29.17 o 
  -3  13   2        0.65        0.80     13.43 o 
  -2  13   2       30.97       31.02     15.02 o 
  -1  13   2       40.47       36.14     12.16 o 
   0  13   2      147.41      155.72     18.30 o 
   1  13   2      211.20      176.24     19.57 o 
   2  13   2      155.80      111.21     29.28 o 
   3  13   2      734.53      808.17     59.71 o 
   4  13   2      199.85      227.28     27.01 o 
   5  13   2      328.89      287.91     25.40 o 
   6  13   2       92.05       72.74     17.27 o 
   7  13   2       70.15       37.65     16.98 o 
   8  13   2       48.53       21.55     16.64 o 
  -7  14   2       17.24      -18.34     12.23 o 
  -6  14   2      109.49       49.58     17.23 o 
  -5  14   2       14.27       -2.02     15.52 o 
  -4  14   2        8.18       -0.19     14.30 o 
  -3  14   2        0.11       35.97     17.57 o 
  -2  14   2       68.84       60.15     18.71 o 
  -1  14   2       44.00       31.63     13.11 o 
   0  14   2      203.17      234.19     22.74 o 
   1  14   2        7.36       11.59     11.65 o 
   2  14   2       22.43       16.86     15.09 o 
   3  14   2        6.87       25.68     16.85 o 
   4  14   2      113.75      141.18     25.34 o 
   5  14   2       21.76       37.41     18.02 o 
   6  14   2      183.39      151.97     21.56 o 
   7  14   2        2.06        3.89     14.77 o 
  -6  15   2        2.25       -3.38     16.65 o 
  -5  15   2      103.34       83.46     21.51 o 
  -4  15   2      256.16      276.67     32.62 o 
  -3  15   2       12.44       11.59     16.90 o 
  -2  15   2       15.71        1.44     15.68 o 
  -1  15   2      199.64      206.86     27.68 o 
   0  15   2      131.07       88.79     17.53 o 
   1  15   2        4.01       20.48     16.17 o 
   2  15   2       57.55       94.21     21.91 o 
   3  15   2      263.51      314.88     33.47 o 
   4  15   2       60.68       34.09     18.01 o 
   5  15   2       64.44       54.63     19.43 o 
   6  15   2      104.84       86.34     23.37 o 
  -4  16   2        0.18      -20.12     17.56 o 
  -3  16   2      166.24      193.62     30.58 o 
  -2  16   2       70.94       55.87     21.34 o 
  -1  16   2       18.96        8.28     16.28 o 
   0  16   2       26.61       33.28     18.52 o 
   1  16   2      127.00      102.63     23.01 o 
   2  16   2        6.67        5.18     17.64 o 
   3  16   2      113.98      105.95     25.13 o 
   4  16   2       17.70       25.37     19.19 o 
 -13   0   3      162.38      173.39     33.38 o 
 -11   0   3       76.25       75.90     40.41 o 
  -9   0   3     6691.06     6126.01    131.19 o 
  -7   0   3     4158.48     3785.70     76.36 o 
  -5   0   3    12273.62    13416.89    158.54 o 
  -3   0   3    82967.19    82944.55    841.32 o 
  -1   0   3       74.82       36.32      8.65 o 
   3   0   3     1682.55     1419.17     28.10 o 
   5   0   3     8251.17     9200.52    117.00 o 
   7   0   3      186.79      149.95     14.27 o 
   9   0   3      173.39      105.23     22.32 o 
  11   0   3      675.41      740.63     48.89 o 
  13   0   3      115.51      120.21     76.93 o 
 -13   1   3      576.74      665.88     55.32 o 
 -12   1   3        6.80        0.79     23.87 o 
 -11   1   3      239.17      273.84     32.18 o 
 -10   1   3      597.16      697.14     34.51 o 
  -9   1   3       27.71       10.35     10.35 o 
  -8   1   3      783.08      854.52     34.76 o 
  -7   1   3     2647.62     2790.90     38.36 o 
  -6   1   3     4703.79     4756.14     51.78 o 
  -5   1   3     8475.45     7540.10     70.12 o 
  -4   1   3    20172.80    21458.46    166.15 o 
  -3   1   3      636.22      735.53     13.52 o 
  -2   1   3     1648.12     1630.93     21.19 o 
   0   1   3    25370.10    24474.95    219.02 o 
   1   1   3     1384.77      869.13     13.48 o 
   2   1   3     3088.98     3024.67     30.66 o 
   3   1   3      162.72      244.46      8.41 o 
   4   1   3     2139.14     1529.57     22.34 o 
   5   1   3       51.66       16.79      5.25 o 
   6   1   3     4528.86     4361.47     49.32 o 
   7   1   3        0.67       -0.10      5.43 o 
   8   1   3      644.20      618.39     22.42 o 
   9   1   3       54.37       24.44     10.77 o 
  10   1   3        1.96        5.44     10.58 o 
  11   1   3       56.30       41.08     13.69 o 
  12   1   3      484.47      440.50     30.12 o 
  13   1   3       13.90       20.88     18.19 o 
 -13   2   3       23.74        2.69     17.46 o 
 -12   2   3      340.09      238.04     41.20 o 
 -11   2   3       44.65       29.29     15.31 o 
 -10   2   3        4.22        8.60     10.31 o 
  -9   2   3      179.72      249.15     17.68 o 
  -8   2   3      501.09      405.99     19.05 o 
  -7   2   3      329.81      341.90     19.81 o 
  -6   2   3       26.90       58.59      6.74 o 
  -5   2   3     5849.27     5179.00     58.10 o 
  -4   2   3     1668.76     1277.43     19.62 o 
  -3   2   3     4638.42     4205.78     40.74 o 
  -1   2   3     5722.55     5551.30     51.80 o 
   0   2   3    24436.01    25016.38    184.42 o 
   1   2   3     3847.63     3222.51     31.68 o 
   2   2   3     8519.66     9831.76     80.17 o 
   3   2   3    14145.67    13702.95    109.89 o 
   4   2   3     4092.08     3724.52     39.93 o 
   5   2   3      218.50      205.81     10.40 o 
   6   2   3      714.00      516.82     14.59 o 
   7   2   3       68.61       67.63      9.77 o 
   8   2   3     3703.26     3705.88     61.41 o 
   9   2   3      765.18      757.35     30.92 o 
  10   2   3      864.85      881.47     34.56 o 
  11   2   3       12.72       12.73     11.49 o 
  12   2   3      274.60      246.45     40.09 o 
  13   2   3       53.24       60.67     21.74 o 
 -13   3   3      434.48      423.63     38.41 o 
 -12   3   3       36.53       61.74     19.50 o 
 -11   3   3        2.63        9.45     14.08 o 
 -10   3   3      304.46      315.14     28.88 o 
  -9   3   3      695.20      605.14     24.15 o 
  -8   3   3       57.39       61.97     11.32 o 
  -7   3   3      522.50      634.88     21.07 o 
  -6   3   3      797.54      824.47     21.50 o 
  -5   3   3      148.02      210.87      8.94 o 
  -4   3   3     6758.94     8129.21     71.85 o 
  -3   3   3     3147.67     3457.95     38.40 o 
  -2   3   3       22.87       24.59      4.45 o 
   0   3   3     1040.36     1138.25     18.36 o 
   1   3   3    21277.90    19795.61    150.42 o 
   2   3   3      898.10      760.05     13.92 o 
   3   3   3      349.57      400.86     11.72 o 
   5   3   3     3382.94     3138.46     43.87 o 
   6   3   3     1927.41     2007.46     51.77 o 
   7   3   3     3619.24     3430.27     57.69 o 
   8   3   3      411.32      428.64     19.88 o 
   9   3   3     1514.57     1659.45     38.10 o 
  10   3   3       36.43       73.93     18.83 o 
  11   3   3       48.82       30.21     18.10 o 
  12   3   3       33.64       17.43     17.77 o 
  13   3   3      405.41      363.61     39.54 o 
 -13   4   3        2.60       18.67     17.13 o 
 -12   4   3      306.33      307.99     35.10 o 
 -11   4   3       96.66      104.93     31.39 o 
 -10   4   3        0.06       -2.99     16.35 o 
  -9   4   3       38.53       69.42     17.49 o 
  -8   4   3     1115.76     1055.05     36.77 o 
  -7   4   3      352.80      489.08     19.07 o 
  -6   4   3      326.24      396.22     23.50 o 
  -5   4   3       95.47       74.80      7.93 o 
  -4   4   3     4339.11     3622.61     49.48 o 
  -3   4   3      112.42      151.71      8.81 o 
  -2   4   3     1116.95     1314.14     22.08 o 
  -1   4   3      441.06      644.85     12.36 o 
   0   4   3     5750.16     5098.67     47.56 o 
   1   4   3    55892.57    57257.95    415.49 o 
   2   4   3       13.42       24.86      4.64 o 
   3   4   3      837.95     1028.47     17.74 o 
   4   4   3     1314.10     1564.40     23.15 o 
   5   4   3     4581.14     4405.28     55.54 o 
   6   4   3       67.73       41.16      8.54 o 
   7   4   3     8405.25     8155.42     93.02 o 
   8   4   3      130.47      139.32     13.72 o 
   9   4   3      496.99      551.28     28.56 o 
  10   4   3      100.46      101.27     21.67 o 
  11   4   3     1648.38     1489.82     58.42 o 
  12   4   3       35.40        7.47     15.92 o 
  13   4   3       79.20       93.60     25.70 o 
 -13   5   3        1.93      -29.43     19.62 o 
 -12   5   3        0.52      -17.52     13.31 o 
 -11   5   3       54.33       25.58     20.64 o 
 -10   5   3     1000.80      920.55     52.72 o 
  -9   5   3      174.70      152.86     20.83 o 
  -8   5   3      732.51      752.84     31.57 o 
  -7   5   3     1488.27     1292.97     36.73 o 
  -6   5   3     1317.19     1621.01     30.51 o 
  -5   5   3      214.36      126.94     18.67 o 
  -4   5   3    10653.78    11564.67    111.35 o 
  -3   5   3     9608.83     8553.00     85.96 o 
  -2   5   3       96.18       97.57      7.97 o 
   0   5   3      186.73      185.69     11.18 o 
   2   5   3     7765.12     8089.61     72.48 o 
   3   5   3        6.57       20.63      5.17 o 
   4   5   3      595.47      690.76     22.81 o 
   5   5   3     2532.25     2312.36     37.25 o 
   6   5   3     6409.54     5739.72     70.39 o 
   7   5   3      744.76      823.08     30.87 o 
   8   5   3      195.94      232.23     21.69 o 
   9   5   3      362.16      384.42     25.97 o 
  10   5   3       51.54       75.29     15.19 o 
  11   5   3      180.88      172.71     27.56 o 
  12   5   3      206.91      172.50     27.73 o 
 -12   6   3      158.23      143.97     25.60 o 
 -11   6   3      193.88      243.12     24.44 o 
 -10   6   3       82.41       68.51     19.64 o 
  -9   6   3     1212.83     1225.64     40.28 o 
  -8   6   3      172.94      157.35     17.84 o 
  -7   6   3      739.54      869.11     30.78 o 
  -6   6   3     4033.13     3532.09     62.36 o 
  -5   6   3       33.47       12.38      8.39 o 
  -4   6   3        1.47       -0.73      5.25 o 
  -3   6   3      892.00      866.01     23.28 o 
  -2   6   3     6216.97     6202.38     68.33 o 
  -1   6   3       71.33       91.88      6.64 o 
   0   6   3      882.15      763.45     15.79 o 
   1   6   3     4516.41     4245.99     45.34 o 
   2   6   3     7395.24     6714.61     64.24 o 
   3   6   3     4663.99     4130.13     45.51 o 
   4   6   3      191.55      137.53      8.62 o 
   5   6   3       67.84       46.30      7.89 o 
   6   6   3      651.27      545.35     24.94 o 
   7   6   3      578.07      652.69     29.02 o 
   8   6   3      130.12      137.90     18.05 o 
   9   6   3       11.31       42.88     13.39 o 
  10   6   3      164.02      120.21     18.60 o 
  11   6   3        7.27       14.10     16.32 o 
  12   6   3       27.91       27.30     20.18 o 
 -12   7   3        0.39       17.50     18.01 o 
 -11   7   3      619.37      586.37     50.00 o 
 -10   7   3      353.76      350.52     27.84 o 
  -9   7   3        0.63        9.82     11.19 o 
  -8   7   3       42.97       33.61     13.52 o 
  -7   7   3     2394.42     2518.75     84.35 o 
  -6   7   3      575.04      661.50     28.27 o 
  -5   7   3      913.72      872.96     29.28 o 
  -4   7   3       88.20      133.39     18.60 o 
  -3   7   3     6038.77     5967.59     69.76 o 
  -2   7   3     3531.50     3360.52     46.56 o 
  -1   7   3     2046.83     1990.70     40.42 o 
   0   7   3     3261.33     3619.54     42.09 o 
   1   7   3      659.48      662.55     17.17 o 
   3   7   3      823.83      872.43     18.62 o 
   4   7   3      386.48      435.17     21.73 o 
   5   7   3       87.32       47.29     11.69 o 
   6   7   3      430.83      484.39     25.05 o 
   7   7   3        8.02        0.27     10.15 o 
   8   7   3      352.49      353.10     24.95 o 
   9   7   3      270.07      289.48     34.68 o 
  10   7   3        1.77       20.68     12.92 o 
  11   7   3        2.03       -2.53     13.07 o 
  12   7   3       56.48       40.18     19.75 o 
 -12   8   3       86.90       50.97     18.22 o 
 -11   8   3       82.46       59.03     17.26 o 
 -10   8   3       18.24       13.65     13.24 o 
  -9   8   3       93.47       38.23     14.39 o 
  -8   8   3      878.77      871.97     35.86 o 
  -7   8   3      201.79      149.83     17.93 o 
  -6   8   3      161.16      148.86     16.79 o 
  -5   8   3       25.80       13.99     17.16 o 
  -4   8   3      690.70      611.68     27.49 o 
  -3   8   3     2436.79     2563.74     41.82 o 
  -2   8   3     3733.50     3207.77     47.12 o 
  -1   8   3      177.99      144.94      9.23 o 
   0   8   3      280.59      250.93     11.62 o 
   1   8   3     1926.67     1993.32     30.31 o 
   2   8   3     3190.72     3175.93     40.51 o 
   3   8   3      795.38      848.93     23.50 o 
   4   8   3      420.05      465.35     27.71 o 
   5   8   3        3.30       12.11      9.30 o 
   6   8   3      166.08      175.75     19.64 o 
   7   8   3     1839.92     1896.57     56.54 o 
   8   8   3       16.19        6.77     11.43 o 
   9   8   3      120.04      117.21     19.28 o 
  10   8   3      343.76      379.75     31.06 o 
  11   8   3      426.02      418.82     32.78 o 
 -11   9   3       53.33       52.88     19.56 o 
 -10   9   3       51.88       56.99     17.12 o 
  -9   9   3        0.26       11.08     12.51 o 
  -8   9   3      132.44       90.19     16.77 o 
  -7   9   3       40.17       22.23     11.80 o 
  -6   9   3       22.42        7.99     10.09 o 
  -5   9   3       24.17       20.64     14.61 o 
  -4   9   3     2074.41     2050.63     46.86 o 
  -3   9   3      196.07      199.79     14.54 o 
  -2   9   3        0.21       -2.14      7.03 o 
  -1   9   3      913.02      889.03     24.30 o 
   0   9   3      973.70      972.56     21.62 o 
   1   9   3       16.06       30.56      7.17 o 
   2   9   3     1575.68     1741.31     34.98 o 
   3   9   3      460.78      520.50     24.85 o 
   4   9   3      150.62      173.18     17.87 o 
   5   9   3      274.67      395.27     23.91 o 
   6   9   3     2123.36     2541.59     57.49 o 
   7   9   3       84.62       66.04     15.31 o 
   8   9   3      493.84      542.71     45.44 o 
   9   9   3       79.79       79.89     18.02 o 
  10   9   3      449.46      528.11     34.62 o 
  11   9   3        0.42      -19.10     13.84 o 
 -11  10   3      234.37      201.55     29.42 o 
 -10  10   3        5.11       11.18     14.79 o 
  -9  10   3      492.70      488.57     33.01 o 
  -8  10   3        0.34      -13.94     15.15 o 
  -7  10   3      100.97       82.09     15.62 o 
  -6  10   3        0.27       -4.25     14.78 o 
  -5  10   3     1847.37     1981.78     49.25 o 
  -4  10   3        2.77       -7.60      8.82 o 
  -3  10   3      421.41      424.95     21.13 o 
  -2  10   3      185.08      242.60     15.94 o 
  -1  10   3     1674.80     1455.64     35.45 o 
   0  10   3      256.70      303.30     27.09 o 
   1  10   3      922.83      909.14     26.06 o 
   2  10   3       17.69       15.76      8.83 o 
   3  10   3       22.66       -0.68      8.06 o 
   4  10   3      266.63      265.03     21.34 o 
   5  10   3      838.20      870.30     34.03 o 
   6  10   3       31.53       19.91     12.13 o 
   7  10   3       10.72        7.20     12.23 o 
   8  10   3      100.09       93.03     18.11 o 
   9  10   3        1.18       -7.00     12.49 o 
  10  10   3       13.64       11.45     15.80 o 
 -10  11   3      196.85      189.31     25.09 o 
  -9  11   3        5.23       -5.78     13.24 o 
  -8  11   3       60.18       39.81     14.72 o 
  -7  11   3      155.61      110.80     18.26 o 
  -6  11   3       17.53        6.80     11.09 o 
  -5  11   3      149.67      185.38     22.80 o 
  -4  11   3      226.21      230.17     21.02 o 
  -3  11   3      236.02      191.01     19.86 o 
  -2  11   3      840.80      863.10     27.06 o 
  -1  11   3      566.28      581.16     27.29 o 
   0  11   3     1344.37     1276.12     37.72 o 
   1  11   3       61.04       31.96     11.06 o 
   2  11   3     1358.04     1414.86     34.27 o 
   3  11   3     1197.85     1178.42     36.81 o 
   4  11   3      161.42      184.88     19.19 o 
   5  11   3       32.10       40.67     12.43 o 
   6  11   3       83.59       95.00     21.49 o 
   7  11   3       98.10       71.82     19.91 o 
   8  11   3      138.27      143.81     24.87 o 
   9  11   3      480.75      446.31     33.65 o 
  10  11   3      202.00      161.42     36.30 o 
  -9  12   3        5.13       -5.12     14.18 o 
  -8  12   3      785.16      778.75     45.88 o 
  -7  12   3       12.40        0.11     12.43 o 
  -6  12   3      226.94      192.26     21.90 o 
  -5  12   3       14.53       19.96     16.72 o 
  -4  12   3       95.19       78.23     20.81 o 
  -3  12   3       22.90       24.20     16.95 o 
  -2  12   3     1951.49     1859.51     63.83 o 
  -1  12   3      741.49      728.60     32.60 o 
   0  12   3       20.82       25.73     11.36 o 
   1  12   3        0.23       -8.46      8.84 o 
   2  12   3      768.05      753.89     32.47 o 
   3  12   3      111.03      109.74     23.72 o 
   4  12   3      818.09      723.95     33.32 o 
   5  12   3       11.85        1.54     10.58 o 
   6  12   3        8.19       19.76     12.70 o 
   7  12   3        4.03       -0.81     13.17 o 
   8  12   3       48.67       39.61     16.42 o 
   9  12   3        0.49      -13.62     20.33 o 
  -8  13   3      154.54      188.35     40.92 o 
  -7  13   3       71.04       63.03     17.67 o 
  -6  13   3        0.42        9.08     12.42 o 
  -5  13   3       15.66      -10.28     10.36 o 
  -4  13   3      243.71      296.91     30.80 o 
  -3  13   3       98.79       86.36     19.29 o 
  -2  13   3      162.44      132.60     22.16 o 
  -1  13   3       26.41       26.66     11.79 o 
   0  13   3       27.31       26.73     12.21 o 
   1  13   3        1.50       12.06     11.26 o 
   2  13   3      711.88      738.14     89.65 o 
   3  13   3      622.48      663.34     39.67 o 
   4  13   3       22.96       11.09     17.84 o 
   5  13   3      180.92      145.12     20.09 o 
   6  13   3       77.96       75.87     16.81 o 
   7  13   3      117.95      157.69     24.52 o 
   8  13   3       14.24       16.24     16.14 o 
  -7  14   3        3.09        2.34     14.75 o 
  -6  14   3       58.24       52.12     16.63 o 
  -5  14   3      745.37      740.10     45.84 o 
  -4  14   3       27.15       16.23     16.23 o 
  -3  14   3      418.38      416.00     43.13 o 
  -2  14   3       51.72       52.53     18.90 o 
  -1  14   3      222.12      209.57     22.04 o 
   0  14   3        1.28        3.35     11.25 o 
   1  14   3      570.39      557.75     49.17 o 
   2  14   3      388.71      472.29     35.74 o 
   3  14   3        4.79        3.75     13.46 o 
   4  14   3       29.35       12.79     14.99 o 
   5  14   3      133.82       64.21     20.47 o 
   6  14   3       11.22       36.02     15.80 o 
   7  14   3      145.32      114.28     27.31 o 
  -6  15   3       12.39       28.74     18.78 o 
  -5  15   3        0.15        5.51     16.75 o 
  -4  15   3       73.62       47.71     27.66 o 
  -3  15   3        9.86       25.30     18.74 o 
  -2  15   3        0.36      -15.69     14.63 o 
  -1  15   3      149.92      130.18     23.51 o 
   0  15   3      130.19      146.64     20.68 o 
   1  15   3        7.30        4.71     22.74 o 
   2  15   3      254.71      244.61     41.13 o 
   3  15   3       91.10       91.69     22.80 o 
   4  15   3      155.61      133.38     25.48 o 
   5  15   3      132.92      124.65     25.70 o 
  -4  16   3      312.10      355.66     37.87 o 
  -3  16   3       69.45       65.30     22.67 o 
  -2  16   3      135.33      107.15     30.84 o 
  -1  16   3        0.40      -20.38     16.13 o 
   0  16   3        6.43        4.29     16.32 o 
   1  16   3       43.87       33.99     17.24 o 
   2  16   3      159.62      139.10     49.07 o 
   3  16   3       54.97       44.04     24.48 o 
 -12   0   4      273.65      285.70     35.81 o 
 -10   0   4     1162.94     1213.88     85.33 o 
  -8   0   4     1772.95     1994.19     47.84 o 
  -6   0   4     2062.84     2375.15     47.35 o 
  -4   0   4     3331.16     3387.00     78.33 o 
  -2   0   4    13074.47    15217.06    166.53 o 
   2   0   4     9065.97     9572.49    111.31 o 
   4   0   4     1347.06     1002.90     25.84 o 
   6   0   4     1488.92     1555.61     37.54 o 
   8   0   4     1269.44     1207.28     82.40 o 
  10   0   4       15.85       -7.00     13.40 o 
  12   0   4      269.44      220.48     34.40 o 
 -13   1   4      129.79      128.87     24.68 o 
 -12   1   4       23.40       75.42     20.83 o 
 -11   1   4      150.64      181.13     28.62 o 
 -10   1   4      286.59      374.01     25.12 o 
  -9   1   4      542.91      655.76     29.13 o 
  -8   1   4      685.67      951.68     26.67 o 
  -7   1   4     1890.19     2082.70     39.32 o 
  -6   1   4      594.63      397.98     22.38 o 
  -5   1   4     1548.42     1960.67     28.01 o 
  -4   1   4     2482.90     2400.02     29.89 o 
  -3   1   4    12701.97    12732.99    102.86 o 
  -2   1   4     9217.11    10655.27     85.66 o 
  -1   1   4    14860.70    13294.92    125.17 o 
   0   1   4    23040.47    25440.22    229.93 o 
   1   1   4    10949.83    10153.21     89.12 o 
   2   1   4     3260.48     3551.74     47.42 o 
   3   1   4     1129.44     1409.68     20.72 o 
   4   1   4      269.12      264.16     10.08 o 
   5   1   4     4513.41     4104.64     46.04 o 
   6   1   4     4331.90     4077.70     48.00 o 
   7   1   4     1969.27     1811.68     30.51 o 
   8   1   4       27.78       11.80      8.11 o 
   9   1   4      300.38      227.91     20.12 o 
  10   1   4      329.26      380.60     25.55 o 
  11   1   4      498.48      476.70     29.33 o 
  12   1   4      125.56      159.88     21.92 o 
  13   1   4      242.72      204.16     30.06 o 
 -13   2   4        0.31      -20.55     19.30 o 
 -12   2   4        2.44      -15.20     12.70 o 
 -11   2   4     1295.69     1440.48     83.78 o 
 -10   2   4      789.87      797.87     33.51 o 
  -9   2   4     1290.84     1321.90     33.33 o 
  -8   2   4     1319.66     1284.24     42.07 o 
  -7   2   4     1526.76     1454.15     30.96 o 
  -6   2   4     1092.17     1150.10     21.92 o 
  -5   2   4     3318.51     3320.22     39.06 o 
  -4   2   4     1232.95     1444.77     21.79 o 
  -3   2   4     7351.32     8492.74     72.92 o 
  -2   2   4     5658.99     5645.59     54.97 o 
  -1   2   4     3042.20     3503.28     48.02 o 
   0   2   4    44415.51    44278.11    321.41 o 
   1   2   4    27490.35    30628.81    226.31 o 
   2   2   4     7092.86     6551.66     58.18 o 
   3   2   4       50.14       83.56      6.42 o 
   4   2   4     3031.32     2849.20     39.64 o 
   5   2   4      339.48      523.48     15.96 o 
   6   2   4     1457.80     1329.22     24.17 o 
   7   2   4      161.01      228.01     14.80 o 
   8   2   4       85.69       62.28     11.09 o 
   9   2   4      572.59      590.05     28.53 o 
  10   2   4       33.32       32.03     12.39 o 
  11   2   4      988.75     1018.87     81.35 o 
  12   2   4       14.39        4.74     16.48 o 
  13   2   4       43.09       41.40     22.00 o 
 -13   3   4      165.62      249.70     32.11 o 
 -12   3   4      228.18      284.96     32.27 o 
 -11   3   4      184.59      229.16     27.90 o 
 -10   3   4      751.00      878.57     42.83 o 
  -9   3   4       65.58       38.60     10.53 o 
  -8   3   4       42.25       34.61      9.87 o 
  -7   3   4      233.61      210.65     14.13 o 
  -6   3   4     5251.06     5007.55     62.46 o 
  -5   3   4     2725.36     2189.11     29.54 o 
  -4   3   4     7970.08     8345.41     74.43 o 
  -3   3   4     2296.01     2276.14     27.44 o 
  -2   3   4       98.63      110.68      8.09 o 
  -1   3   4     9011.28     6984.61     60.39 o 
   0   3   4     5019.00     5951.09     52.89 o 
   1   3   4     2024.52     2002.74     24.86 o 
   2   3   4      897.82      897.68     15.92 o 
   3   3   4     2639.52     2845.55     33.20 o 
   4   3   4      696.79      793.71     16.55 o 
   5   3   4        4.70       12.65      5.16 o 
   6   3   4     6646.92     6786.92     68.50 o 
   7   3   4      637.46      608.27     21.98 o 
   8   3   4      796.01      634.38     23.57 o 
   9   3   4      530.52      514.40     26.93 o 
  10   3   4      931.97      836.95     43.15 o 
  11   3   4      133.69      161.28     25.27 o 
  12   3   4      308.83      322.11     34.55 o 
  13   3   4      114.58      138.03     28.51 o 
 -13   4   4       39.46       44.40     19.45 o 
 -12   4   4     1269.69     1293.16     74.25 o 
 -11   4   4      838.97      796.75     44.22 o 
 -10   4   4      149.76      201.23     21.02 o 
  -9   4   4      306.79      287.61     22.32 o 
  -8   4   4     5120.94     4868.80     79.41 o 
  -7   4   4      580.04      621.87     21.40 o 
  -6   4   4     1032.94     1027.17     24.39 o 
  -5   4   4     1122.17     1356.53     21.87 o 
  -4   4   4      346.09      362.91     14.03 o 
  -3   4   4     1796.97     1289.10     26.21 o 
  -2   4   4    11208.52    12995.53    105.58 o 
  -1   4   4     1596.77     1625.05     21.82 o 
   0   4   4     2410.11     2830.43     31.66 o 
   1   4   4     5771.35     6135.76     56.63 o 
   2   4   4     2858.02     3534.08     38.45 o 
   3   4   4     1056.79     1122.24     22.28 o 
   4   4   4     1800.79     2091.94     28.82 o 
   5   4   4      351.53      377.33     14.81 o 
   6   4   4      390.55      446.28     18.13 o 
   7   4   4      159.99      169.73     19.65 o 
   8   4   4      423.30      460.67     25.39 o 
   9   4   4      757.45      859.03     36.30 o 
  10   4   4       95.62      152.73     23.99 o 
  11   4   4      291.15      310.37     32.06 o 
  12   4   4        1.38       13.18     18.27 o 
 -13   5   4      252.98      208.09     30.96 o 
 -12   5   4        0.93       19.12     19.16 o 
 -11   5   4      133.87       73.68     34.83 o 
 -10   5   4       58.54       58.85     14.50 o 
  -9   5   4      175.36      221.98     21.19 o 
  -8   5   4      159.23      173.52     18.01 o 
  -7   5   4     1846.29     1916.47     45.39 o 
  -6   5   4     1160.92     1182.68     39.87 o 
  -5   5   4      165.34      125.85      7.55 o 
  -4   5   4     4026.82     3188.77     50.37 o 
  -3   5   4     2375.97     2405.43     29.55 o 
  -2   5   4      202.81      336.39     10.19 o 
  -1   5   4     3993.76     4576.05     46.17 o 
   0   5   4     5101.59     4895.42     48.77 o 
   1   5   4     6835.73     7066.29     65.23 o 
   2   5   4    26552.44    25860.49    199.67 o 
   3   5   4     6225.70     6888.90     65.95 o 
   4   5   4     1533.91     1602.15     25.43 o 
   5   5   4      285.69      296.55     20.40 o 
   6   5   4      669.86      588.88     20.55 o 
   7   5   4     5872.07     6007.92     77.48 o 
   8   5   4       25.87       20.80     11.70 o 
   9   5   4      638.59      594.12     30.26 o 
  10   5   4       64.93       36.74     13.88 o 
  11   5   4        4.53       -5.83     14.85 o 
  12   5   4       43.61       28.91     18.65 o 
 -12   6   4       58.68       27.67     19.12 o 
 -11   6   4      133.11      117.85     19.89 o 
 -10   6   4       25.20       24.36     13.70 o 
  -9   6   4       75.83       46.98     20.68 o 
  -8   6   4        4.61       17.62     11.15 o 
  -7   6   4      537.79      543.63     26.60 o 
  -6   6   4      877.51      866.12     30.24 o 
  -5   6   4      414.94      605.27     24.07 o 
  -4   6   4      750.16      903.44     21.78 o 
  -3   6   4      428.71      270.92     13.00 o 
  -2   6   4      372.29      409.69     11.70 o 
  -1   6   4     1621.16     1547.54     23.60 o 
   1   6   4     6374.44     7562.16     79.43 o 
   2   6   4    12077.09    11519.10    100.31 o 
   3   6   4      917.99      907.18     18.95 o 
   4   6   4     2764.35     2840.14     37.00 o 
   5   6   4     2619.04     2429.98     48.12 o 
   6   6   4     1154.07      985.72     45.00 o 
   7   6   4       17.01       14.60     10.60 o 
   8   6   4     2251.48     2216.58     58.91 o 
   9   6   4      175.75      121.76     17.98 o 
  10   6   4      154.99      133.08     19.40 o 
  11   6   4      414.83      420.50     37.09 o 
  12   6   4      207.04      193.25     30.02 o 
 -12   7   4      168.08      199.01     29.62 o 
 -11   7   4       85.03       77.87     18.38 o 
 -10   7   4       56.30       58.69     21.77 o 
  -9   7   4       29.19       19.44     16.78 o 
  -8   7   4       55.63       65.06     18.28 o 
  -7   7   4      340.38      435.22     25.23 o 
  -6   7   4      515.36      491.42     25.14 o 
  -5   7   4      518.74      537.10     40.10 o 
  -4   7   4     2311.95     2462.91     39.97 o 
  -3   7   4        1.09        1.04      6.21 o 
  -2   7   4       29.40       27.67      5.40 o 
  -1   7   4       74.49      131.70     10.02 o 
   0   7   4     2165.59     2186.99     37.15 o 
   1   7   4      470.84      549.82     16.39 o 
   2   7   4     1531.92     1804.54     28.36 o 
   3   7   4       93.21      155.26     13.19 o 
   4   7   4     1411.56     1244.56     23.50 o 
   5   7   4      404.34      274.93     19.07 o 
   6   7   4     2374.68     2576.66     54.07 o 
   7   7   4      533.20      611.62     29.49 o 
   8   7   4      550.07      523.75     29.08 o 
   9   7   4      497.23      481.29     29.86 o 
  10   7   4      755.68      776.96     38.00 o 
  11   7   4        5.65       13.00     14.48 o 
  12   7   4       28.82       23.90     19.29 o 
 -12   8   4       36.46       29.43     16.15 o 
 -11   8   4       48.70       41.65     15.56 o 
 -10   8   4        0.50       -7.73     12.25 o 
  -9   8   4      369.99      403.52     29.00 o 
  -8   8   4      340.20      320.77     24.52 o 
  -7   8   4       94.57       86.02     15.21 o 
  -6   8   4      191.35      183.69     17.93 o 
  -5   8   4     1839.36     1962.01     46.10 o 
  -4   8   4      706.91      888.85     24.58 o 
  -3   8   4     2204.27     2566.10     49.42 o 
  -2   8   4      370.16      507.65     31.07 o 
  -1   8   4       95.83       99.90     10.67 o 
   0   8   4     2878.11     2644.01     36.35 o 
   1   8   4     1977.83     1770.64     34.77 o 
   2   8   4      247.09      259.47     18.02 o 
   3   8   4      126.06      103.19     12.20 o 
   4   8   4      762.10      654.02     27.26 o 
   5   8   4     2358.24     2384.70     51.47 o 
   6   8   4      237.67      216.31     19.41 o 
   7   8   4      146.30      147.41     18.43 o 
   8   8   4       66.43       50.32     17.17 o 
   9   8   4      646.33      575.44     42.34 o 
  10   8   4        4.05       24.19     14.70 o 
  11   8   4      432.32      367.95     31.88 o 
 -11   9   4       45.21       56.03     16.94 o 
 -10   9   4      304.76      221.10     24.57 o 
  -9   9   4     1174.84     1203.92    126.75 o 
  -8   9   4        1.07       -9.20     10.28 o 
  -7   9   4      681.07      720.58     33.68 o 
  -6   9   4      149.21      206.91     19.77 o 
  -5   9   4      107.41       96.64     14.50 o 
  -4   9   4      581.07      640.16     43.39 o 
  -3   9   4     4511.78     4554.01     65.80 o 
  -2   9   4      225.06      183.61     13.87 o 
  -1   9   4     1451.97     1544.26     32.62 o 
   0   9   4      591.72      541.71     19.33 o 
   1   9   4        8.74       13.34      6.31 o 
   2   9   4      651.39      698.92     23.48 o 
   3   9   4      980.33      870.71     32.20 o 
   4   9   4       72.81       86.55     18.27 o 
   5   9   4      209.92      162.39     17.53 o 
   6   9   4      177.87      211.28     20.30 o 
   7   9   4      277.30      250.84     22.75 o 
   8   9   4       12.80        5.89     12.75 o 
   9   9   4      161.42      153.79     21.77 o 
  10   9   4        2.13        3.67     14.34 o 
  11   9   4       46.14       32.60     19.88 o 
 -11  10   4       11.76       19.92     15.93 o 
 -10  10   4       18.13        0.42     15.25 o 
  -9  10   4      378.31      324.00     29.83 o 
  -8  10   4      882.32      894.59     38.77 o 
  -7  10   4       86.54       85.11     16.81 o 
  -6  10   4      886.54      903.86     35.50 o 
  -5  10   4      479.10      616.16     29.57 o 
  -4  10   4      934.55      856.12     43.46 o 
  -3  10   4      446.29      465.07     20.79 o 
  -2  10   4     2819.26     3012.17     49.91 o 
  -1  10   4       37.28       41.07     12.11 o 
   0  10   4       29.09       35.16      9.16 o 
   1  10   4      207.46      267.68     16.49 o 
   2  10   4        8.25        7.73      8.03 o 
   3  10   4      831.06      749.79     29.16 o 
   4  10   4     2781.14     2980.61     60.24 o 
   5  10   4      456.05      415.17     26.19 o 
   6  10   4      164.30      187.77     20.28 o 
   7  10   4       39.49        0.88     12.50 o 
   8  10   4      367.61      445.34     43.70 o 
   9  10   4       81.63       57.25     16.38 o 
  10  10   4      141.72      119.16     23.61 o 
 -10  11   4      315.51      296.57     29.08 o 
  -9  11   4      507.03      535.52     65.39 o 
  -8  11   4        5.16       21.31     13.74 o 
  -7  11   4      116.43       88.06     16.73 o 
  -6  11   4       20.62       24.92     11.81 o 
  -5  11   4      526.69      581.78     40.80 o 
  -4  11   4     1659.28     1607.93     51.75 o 
  -3  11   4     1025.63     1006.18     39.86 o 
  -2  11   4       38.59       32.68     11.77 o 
  -1  11   4       97.05       88.18     14.44 o 
   0  11   4      274.93      259.14     20.65 o 
   1  11   4       22.05       20.16     10.75 o 
   2  11   4       73.67       68.39     11.96 o 
   3  11   4       40.61       31.49     11.23 o 
   4  11   4      556.08      523.60     28.29 o 
   5  11   4       29.61       40.04     14.02 o 
   6  11   4      418.26      430.16     33.77 o 
   7  11   4        0.46       -7.05     11.42 o 
   8  11   4       38.13       26.37     15.11 o 
   9  11   4      120.74      156.77     23.50 o 
  -9  12   4      221.91      224.79     26.75 o 
  -8  12   4        3.29        6.51     13.85 o 
  -7  12   4       46.40       43.70     15.08 o 
  -6  12   4       67.68       92.29     16.86 o 
  -5  12   4       70.41       81.66     15.50 o 
  -4  12   4      599.34      622.30     31.30 o 
  -3  12   4      565.04      584.49     29.39 o 
  -2  12   4      309.02      292.91     22.62 o 
  -1  12   4      451.11      416.80     25.41 o 
   0  12   4       44.28       38.49     11.55 o 
   1  12   4     1107.37     1178.70     37.92 o 
   2  12   4        0.70       12.45     15.80 o 
   3  12   4       18.32       38.93     14.82 o 
   4  12   4       25.82       14.31     12.23 o 
   5  12   4      908.64     1063.07     39.64 o 
   6  12   4        0.09       -2.86     12.34 o 
   7  12   4      132.12      129.06     20.90 o 
   8  12   4       71.17       63.44     18.88 o 
   9  12   4      417.67      407.69     66.46 o 
  -8  13   4       39.18       28.46     14.96 o 
  -7  13   4       11.91      -11.29     12.38 o 
  -6  13   4       74.55       62.59     16.04 o 
  -5  13   4      123.91      143.83     19.41 o 
  -4  13   4        2.17       -4.17     11.13 o 
  -3  13   4       20.62       14.70     14.49 o 
  -2  13   4       47.66       28.30     14.68 o 
  -1  13   4       18.31       15.58     11.45 o 
   0  13   4      218.42      191.82     31.92 o 
   1  13   4       16.42       41.29     13.53 o 
   2  13   4      183.62      197.52     32.34 o 
   3  13   4      987.54     1007.18     46.94 o 
   4  13   4      567.51      543.48     63.01 o 
   5  13   4       39.46       17.13     13.11 o 
   6  13   4      340.76      392.44     37.35 o 
   7  13   4      212.38      194.96     27.61 o 
   8  13   4        3.82        7.01     23.68 o 
  -7  14   4        0.66       -4.25     13.34 o 
  -6  14   4      499.35      566.73     41.21 o 
  -5  14   4        9.50       34.18     18.94 o 
  -4  14   4       25.40       19.58     16.12 o 
  -3  14   4        3.00        3.26     14.12 o 
  -2  14   4      591.81      549.53     86.99 o 
  -1  14   4       91.19       89.30     17.20 o 
   0  14   4      106.87       97.47     17.89 o 
   1  14   4        0.51       -3.59     14.56 o 
   2  14   4      298.22      288.53     30.52 o 
   3  14   4       61.23       79.31     20.19 o 
   4  14   4      226.53      235.41     29.77 o 
   5  14   4       60.61       60.00     21.04 o 
   6  14   4      195.40      166.66     27.41 o 
   7  14   4       15.46       42.77     18.23 o 
  -6  15   4       59.41       62.29     24.55 o 
  -5  15   4       10.08       14.51     15.85 o 
  -4  15   4        2.47       37.43     17.70 o 
  -3  15   4      411.76      386.63     35.97 o 
  -2  15   4       31.59       29.37     17.51 o 
  -1  15   4      226.82      241.48     29.01 o 
   0  15   4        1.95        5.51     12.73 o 
   1  15   4       42.57      -11.34     22.92 o 
   2  15   4        6.14       13.74     16.95 o 
   3  15   4      497.31      403.49     49.51 o 
   4  15   4       15.16        2.65     16.10 o 
   5  15   4       36.88       29.22     27.89 o 
  -4  16   4        3.56        9.11     17.64 o 
  -3  16   4       45.75       18.51     17.39 o 
  -2  16   4        2.41        4.77     15.79 o 
  -1  16   4       68.10       86.14     22.37 o 
   0  16   4        1.79        2.88     15.64 o 
   1  16   4      150.28      117.91     24.40 o 
   2  16   4        2.88        1.25     15.41 o 
   3  16   4        5.85       30.47     17.09 o 
 -13   0   5      131.97      210.23     55.10 o 
 -11   0   5     1791.43     1831.52     76.67 o 
  -9   0   5     3207.71     3798.06     97.39 o 
  -7   0   5      730.98      729.17     27.45 o 
  -5   0   5    17550.96    20100.19    228.31 o 
  -3   0   5     2717.39     2242.27     40.21 o 
  -1   0   5     5499.40     4782.34    112.37 o 
   1   0   5    57585.11    53890.56    672.54 o 
   3   0   5     1399.34     1215.01     28.06 o 
   5   0   5     2050.30     1722.57     40.22 o 
   7   0   5      900.75      928.59     31.38 o 
   9   0   5      605.25      577.47     60.45 o 
  11   0   5      675.16      555.88     57.71 o 
  13   0   5       14.05      -15.31     20.36 o 
 -13   1   5      194.54      239.56     32.59 o 
 -12   1   5      878.78      894.86     47.79 o 
 -11   1   5        5.05       -7.45     11.33 o 
 -10   1   5        6.94        8.04     10.38 o 
  -9   1   5      706.17      882.73     32.46 o 
  -8   1   5      945.36      967.39     26.91 o 
  -7   1   5      908.53      887.13     21.35 o 
  -6   1   5     2575.65     2671.31     44.56 o 
  -5   1   5      925.42      713.54     27.85 o 
  -4   1   5      359.26      396.73     12.05 o 
  -3   1   5    16165.34    15400.36    122.85 o 
  -2   1   5     6404.46     6247.43     55.58 o 
  -1   1   5    13133.53    14582.16    124.52 o 
   0   1   5     3790.77     2759.74     42.28 o 
   1   1   5     1496.81     1678.99     23.50 o 
   2   1   5     3110.76     3017.39     32.70 o 
   3   1   5        6.75        7.02      4.29 o 
   4   1   5      791.22      567.04     14.42 o 
   5   1   5      109.36       58.45      7.14 o 
   6   1   5      921.23     1001.53     21.65 o 
   7   1   5       19.80       17.46      7.38 o 
   8   1   5      327.79      220.11     15.91 o 
   9   1   5     1024.32     1076.31     36.08 o 
  10   1   5     1301.82     1254.71     40.75 o 
  11   1   5        2.02       -4.58     10.86 o 
  12   1   5      559.82      582.69     49.30 o 
  13   1   5       34.20       28.16     20.33 o 
 -13   2   5        7.70      -12.78     24.88 o 
 -12   2   5      631.13      665.80     42.66 o 
 -11   2   5      319.35      287.25     29.70 o 
 -10   2   5        1.73      -14.11      9.40 o 
  -9   2   5       96.16      171.67     15.48 o 
  -8   2   5     3323.53     3581.73     55.26 o 
  -7   2   5       10.34       19.84      6.68 o 
  -6   2   5     1423.30     1486.65     28.84 o 
  -5   2   5     2435.33     2198.48     30.63 o 
  -3   2   5      718.16      511.16     12.50 o 
  -2   2   5    16094.64    15501.88    122.06 o 
  -1   2   5     7143.76     6208.90     54.62 o 
   0   2   5     2536.00     2829.16     29.49 o 
   1   2   5    10960.64    10522.82     85.98 o 
   2   2   5    40255.18    41654.83    307.11 o 
   3   2   5     2523.56     2395.28     31.11 o 
   4   2   5      141.40       93.37      7.71 o 
   5   2   5      143.67      203.23     10.43 o 
   6   2   5     3317.02     3105.65     40.75 o 
   7   2   5       25.75       65.69     10.72 o 
   8   2   5     1718.15     1689.31     40.49 o 
   9   2   5      233.89      248.86     21.30 o 
  10   2   5      310.87      303.84     30.73 o 
  11   2   5       77.59       48.09     15.39 o 
  12   2   5      710.36      696.69     50.14 o 
  13   2   5       16.42      -10.64     18.27 o 
 -13   3   5      414.97      380.54     66.87 o 
 -12   3   5        2.27      -19.92     18.64 o 
 -11   3   5        6.10        3.06     16.95 o 
 -10   3   5      237.61      248.34     26.96 o 
  -9   3   5       11.44        2.40      8.59 o 
  -8   3   5      116.84       92.09     12.41 o 
  -7   3   5     1418.32     1346.87     30.37 o 
  -6   3   5       74.66      119.19     10.50 o 
  -5   3   5     2770.63     2934.24     38.96 o 
  -4   3   5     2212.99     2824.48     34.34 o 
  -3   3   5     2128.38     1909.24     34.62 o 
  -1   3   5     1183.88     1091.28     26.85 o 
   0   3   5     2841.77     2662.11     29.79 o 
   1   3   5     7756.41     7592.07     66.67 o 
   3   3   5     6700.11     7484.76     68.88 o 
   4   3   5      699.62      843.88     17.94 o 
   5   3   5     1229.09     1036.04     20.90 o 
   6   3   5      375.00      395.64     14.45 o 
   7   3   5     4350.27     4414.95     62.24 o 
   8   3   5      157.86      125.27     13.60 o 
   9   3   5       52.34       21.47     10.17 o 
  10   3   5       97.75      101.06     16.12 o 
  11   3   5        5.43       -0.67     14.97 o 
  12   3   5        0.25        4.41     16.14 o 
 -13   4   5       47.50       61.57     35.03 o 
 -12   4   5      108.97      108.76     22.83 o 
 -11   4   5      151.61      113.99     21.46 o 
 -10   4   5       57.72       58.74     23.18 o 
  -9   4   5      556.18      668.67     30.79 o 
  -8   4   5     1372.59     1283.92     41.48 o 
  -7   4   5       46.97       43.49      9.37 o 
  -6   4   5     1349.34     1118.78     25.96 o 
  -5   4   5     1128.41     1299.42     22.36 o 
  -4   4   5     3817.78     3751.04     41.96 o 
  -3   4   5       10.35       -1.33      3.52 o 
  -2   4   5     3707.14     3659.04     39.25 o 
  -1   4   5    15687.67    14376.34    115.91 o 
   0   4   5      418.58      346.69     10.48 o 
   1   4   5     6968.67     6151.82     58.01 o 
   2   4   5     3666.63     3737.58     41.05 o 
   3   4   5     1501.54     1689.84     25.54 o 
   4   4   5      568.06      481.72     14.04 o 
   5   4   5     5863.69     6064.67     62.65 o 
   6   4   5      150.73      164.06     18.02 o 
   7   4   5        8.35       -0.83      7.96 o 
   8   4   5      564.69      570.95     26.13 o 
   9   4   5      974.65      941.65     35.18 o 
  10   4   5       74.43      118.56     21.96 o 
  11   4   5      107.72       84.14     40.86 o 
  12   4   5        4.02       -9.40     15.57 o 
 -13   5   5        7.29       19.20     18.11 o 
 -12   5   5      537.60      554.30     51.25 o 
 -11   5   5        8.31       21.77     15.47 o 
 -10   5   5      888.75      774.61     55.68 o 
  -9   5   5       66.64       29.10     12.20 o 
  -8   5   5       66.14      102.34     14.97 o 
  -7   5   5     1403.09     1011.80     33.21 o 
  -6   5   5     5272.10     5366.64     79.69 o 
  -5   5   5      122.09      123.18      8.11 o 
  -4   5   5     1728.99     1161.15     20.35 o 
  -3   5   5     1942.31     1497.66     23.04 o 
  -2   5   5      266.08      374.54     14.30 o 
  -1   5   5     1730.58     2126.49     32.06 o 
   0   5   5    20141.15    20974.72    164.53 o 
   1   5   5     7604.83     7621.26     70.26 o 
   2   5   5     1916.96     2104.28     29.45 o 
   3   5   5      950.26     1029.46     20.18 o 
   4   5   5     4024.35     3983.59     85.56 o 
   5   5   5      170.07      221.75     11.39 o 
   6   5   5     2511.37     2625.30     44.08 o 
   7   5   5        0.16        7.38      8.36 o 
   8   5   5      577.58      603.97     29.32 o 
   9   5   5        2.16       19.75     11.34 o 
  10   5   5      148.02      149.73     20.72 o 
  11   5   5       16.39       24.89     18.45 o 
  12   5   5       44.81       86.78     23.03 o 
 -12   6   5      134.39      136.71     25.23 o 
 -11   6   5      508.84      486.35     34.97 o 
 -10   6   5       75.58       81.07     19.78 o 
  -9   6   5       55.03       28.18     12.02 o 
  -8   6   5     3049.28     3214.46     73.55 o 
  -7   6   5      152.08      147.74     16.85 o 
  -6   6   5      671.66      604.85     47.79 o 
  -5   6   5        5.08        7.42      7.92 o 
  -4   6   5        3.41        3.75      5.91 o 
  -3   6   5      266.62      245.97      9.87 o 
  -2   6   5     2252.58     2264.31     30.37 o 
  -1   6   5      835.15     1245.88     22.31 o 
   0   6   5     1398.39     1739.54     26.44 o 
   1   6   5     6632.98     6940.44     67.20 o 
   2   6   5    14170.62    14094.95    119.69 o 
   3   6   5     1190.14     1190.31     22.63 o 
   4   6   5     1410.82     1316.14     37.15 o 
   5   6   5     2475.78     2678.60     43.45 o 
   6   6   5     1313.95     1455.88     38.84 o 
   7   6   5     1860.76     1807.93     47.61 o 
   8   6   5     1029.49      916.37     34.80 o 
   9   6   5       30.25       25.45     12.84 o 
  10   6   5        1.74       -7.07     10.87 o 
  11   6   5       74.52      100.44     22.75 o 
  12   6   5      263.37      187.38     33.19 o 
 -12   7   5       94.17      156.26     27.35 o 
 -11   7   5        1.83        3.77     18.83 o 
 -10   7   5       16.63       17.74     12.73 o 
  -9   7   5     1038.28      896.92     37.16 o 
  -8   7   5      662.01      612.54     30.69 o 
  -7   7   5      996.77      819.78     31.81 o 
  -6   7   5      284.55      315.90     21.20 o 
  -5   7   5       23.57       54.51     11.67 o 
  -4   7   5      237.77      339.26     15.81 o 
  -3   7   5     8617.21     8516.04    136.18 o 
  -2   7   5      228.50      275.44     18.93 o 
  -1   7   5      593.49      602.43     15.77 o 
   0   7   5     1651.29     1513.64     25.54 o 
   1   7   5        4.26        7.39      5.60 o 
   2   7   5     2246.65     1912.69     30.06 o 
   3   7   5     1893.97     1778.00     38.28 o 
   4   7   5       22.53       19.84      6.75 o 
   5   7   5      310.45      362.20     21.63 o 
   6   7   5      687.06      817.46     30.43 o 
   7   7   5     2167.25     1934.73     48.66 o 
   8   7   5      146.21      196.67     21.23 o 
   9   7   5      447.71      405.94     28.33 o 
  10   7   5       48.41       64.83     16.65 o 
  11   7   5      238.59      287.08     27.69 o 
 -12   8   5       49.56       73.18     18.71 o 
 -11   8   5      127.81      131.92     25.15 o 
 -10   8   5      186.15      166.18     22.14 o 
  -9   8   5      186.33      186.99     22.24 o 
  -8   8   5       65.18       36.59     13.76 o 
  -7   8   5      423.19      389.00     25.34 o 
  -6   8   5       30.20       17.28      9.97 o 
  -5   8   5     1776.78     1866.33     56.80 o 
  -4   8   5      156.82      194.41     13.95 o 
  -3   8   5      593.96      703.48     22.08 o 
  -2   8   5      638.99      638.54     20.59 o 
  -1   8   5     3873.85     3660.43     56.74 o 
   0   8   5      383.43      541.16     17.19 o 
   1   8   5     2253.77     2092.42     32.58 o 
   2   8   5      209.63      282.37     13.18 o 
   3   8   5      354.36      363.75     17.50 o 
   4   8   5     1117.24     1121.69     33.20 o 
   5   8   5     1349.26     1431.70     43.18 o 
   6   8   5        4.41       -7.27      9.29 o 
   7   8   5       37.35       29.34     12.46 o 
   8   8   5      884.85      873.90     37.50 o 
   9   8   5      226.43      204.47     22.82 o 
  10   8   5        8.50       12.94     14.71 o 
  11   8   5       46.57       42.79     17.72 o 
 -11   9   5        2.58       -5.99     12.91 o 
 -10   9   5      548.40      635.20     37.02 o 
  -9   9   5        9.57       23.12     13.51 o 
  -8   9   5       75.10       91.56     16.89 o 
  -7   9   5       76.73       49.18     13.84 o 
  -6   9   5      320.67      311.52     23.03 o 
  -5   9   5      160.90      114.91     16.11 o 
  -4   9   5      205.98      181.42     17.66 o 
  -3   9   5      528.85      577.02     25.76 o 
  -2   9   5      669.09      737.98     30.90 o 
  -1   9   5     1378.60     1309.59     45.08 o 
   0   9   5      755.66      814.49     24.49 o 
   1   9   5       59.05       63.60      8.77 o 
   2   9   5       74.72       70.79     10.72 o 
   3   9   5        3.20        6.15      8.18 o 
   4   9   5      692.18      709.27     34.33 o 
   5   9   5       34.82       17.48     10.58 o 
   6   9   5      155.90      157.63     18.91 o 
   7   9   5       11.36       42.89     13.62 o 
   8   9   5       88.78       67.85     16.12 o 
   9   9   5       52.67       57.96     16.10 o 
  10   9   5      220.75      218.04     40.43 o 
  11   9   5      175.61      186.64     25.44 o 
 -11  10   5       37.62       37.90     16.15 o 
 -10  10   5       84.94       71.02     18.06 o 
  -9  10   5       49.53       45.48     15.97 o 
  -8  10   5        1.04       -3.72     11.66 o 
  -7  10   5      115.22      138.14     23.29 o 
  -6  10   5       68.82       80.18     15.33 o 
  -5  10   5      522.40      505.46     27.41 o 
  -4  10   5       45.00       50.21     12.50 o 
  -3  10   5       41.91       66.08     10.90 o 
  -2  10   5      576.97      610.56     29.64 o 
  -1  10   5     1310.49     1503.86     33.80 o 
   0  10   5      447.55      534.10     21.19 o 
   1  10   5      242.22      216.80     15.79 o 
   2  10   5      467.33      466.59     28.44 o 
   3  10   5      637.71      611.34     30.65 o 
   4  10   5      178.10      146.20     19.61 o 
   5  10   5        5.97        3.93     10.67 o 
   6  10   5       67.18       44.12     13.85 o 
   7  10   5        7.84       -8.97     10.48 o 
   8  10   5       91.00       67.60     17.14 o 
   9  10   5       74.90       21.44     16.08 o 
  10  10   5       78.63       92.73     20.46 o 
 -10  11   5      201.83      256.62     28.48 o 
  -9  11   5       60.20       29.75     15.27 o 
  -8  11   5        4.14       -0.87     12.06 o 
  -7  11   5      338.22      376.13     28.19 o 
  -6  11   5      252.32      305.73     28.32 o 
  -5  11   5        1.51       -8.55      9.33 o 
  -4  11   5     2044.20     2111.73     51.83 o 
  -3  11   5      764.34      970.01     30.21 o 
  -2  11   5       21.87       31.00     10.05 o 
  -1  11   5      153.02      160.03     15.04 o 
   0  11   5     1203.76     1321.87     38.79 o 
   1  11   5      165.86      127.42     16.27 o 
   2  11   5      134.50      115.70     13.53 o 
   3  11   5     1043.38     1139.33     36.61 o 
   4  11   5      392.26      493.27     27.67 o 
   5  11   5       24.17       26.59     12.78 o 
   6  11   5       96.01       83.13     16.55 o 
   7  11   5      174.06      182.09     22.36 o 
   8  11   5       61.41       42.32     18.75 o 
   9  11   5       50.21       30.61     16.55 o 
  -9  12   5        0.16        6.44     16.04 o 
  -8  12   5      490.78      471.64     57.79 o 
  -7  12   5      151.51      153.45     21.32 o 
  -6  12   5       62.99       73.28     17.62 o 
  -5  12   5       57.43       83.57     16.08 o 
  -4  12   5      547.60      598.84     58.10 o 
  -3  12   5      198.99      201.99     29.94 o 
  -2  12   5      360.34      435.89     26.29 o 
  -1  12   5        7.27       12.14     10.57 o 
   0  12   5       47.03       34.66     11.51 o 
   1  12   5       24.79       10.74     16.29 o 
   2  12   5      491.11      437.09     31.88 o 
   3  12   5        9.21       19.91     16.90 o 
   4  12   5      560.96      636.64     31.71 o 
   5  12   5        0.07        5.60     14.09 o 
   6  12   5        2.36       -2.45     12.08 o 
   7  12   5       55.24       51.11     17.00 o 
   8  12   5      226.29      253.69     27.05 o 
  -8  13   5        6.31        7.62     13.75 o 
  -7  13   5       84.00       43.60     16.05 o 
  -6  13   5       14.94        1.65     11.54 o 
  -5  13   5        2.28      -14.78      9.85 o 
  -4  13   5      191.85      263.43     25.79 o 
  -3  13   5      558.54      606.69     38.44 o 
  -2  13   5       56.90       71.44     14.84 o 
  -1  13   5      407.71      362.92     25.42 o 
   0  13   5      850.28      809.35     34.20 o 
   1  13   5      446.20      497.64     39.73 o 
   2  13   5      387.38      407.26     32.81 o 
   3  13   5      804.72      913.70     69.82 o 
   4  13   5      645.45      571.78     53.81 o 
   5  13   5        4.50       -8.23     12.09 o 
   6  13   5      258.25      212.58     25.17 o 
   7  13   5      296.74      316.08     34.77 o 
   8  13   5        0.50       13.10     16.14 o 
  -7  14   5      104.33      114.72     21.20 o 
  -6  14   5        4.00        9.96     13.48 o 
  -5  14   5       55.96       42.51     35.69 o 
  -4  14   5       35.98        9.77     15.48 o 
  -3  14   5        4.49       26.80     16.73 o 
  -2  14   5        5.10       38.05     17.89 o 
  -1  14   5      435.81      524.25     30.93 o 
   0  14   5        3.50      -10.26     11.21 o 
   1  14   5        6.32        0.13     16.50 o 
   2  14   5        0.17      -10.96     13.59 o 
   3  14   5        3.68       16.52     15.43 o 
   4  14   5       27.96       12.05     16.88 o 
   5  14   5      364.96      421.44     43.90 o 
   6  14   5       10.20       16.59     17.50 o 
  -6  15   5      109.36       87.98     23.15 o 
  -5  15   5        5.99       13.87     16.35 o 
  -4  15   5       13.64       12.03     16.83 o 
  -3  15   5      224.04      270.48     31.86 o 
  -2  15   5       16.87       27.21     16.36 o 
  -1  15   5       67.21       50.63     19.70 o 
   0  15   5      271.13      346.95     30.08 o 
   1  15   5       91.41       54.99     19.27 o 
   2  15   5        0.07       11.85     16.67 o 
   3  15   5      406.60      408.52     36.95 o 
   4  15   5      185.49      235.88     30.99 o 
   5  15   5       34.07       54.45     22.09 o 
  -3  16   5       11.26      -10.62     16.48 o 
  -2  16   5       96.55       79.64     22.53 o 
  -1  16   5       48.70       44.56     21.16 o 
   0  16   5       75.10       78.87     21.02 o 
   1  16   5       55.83       50.78     21.42 o 
   2  16   5      126.65       73.52     22.96 o 
   3  16   5        0.09       -3.76     16.87 o 
 -12   0   6       68.59       71.74     23.27 o 
 -10   0   6      661.95      757.31     46.26 o 
  -8   0   6     1893.99     1949.95     48.73 o 
  -6   0   6        0.64       10.08      7.82 o 
  -4   0   6     2764.57     2823.91     49.48 o 
  -2   0   6    47628.36    41943.35    436.28 o 
   0   0   6       49.37       97.67     11.65 o 
   2   0   6     2126.98     1726.40     39.65 o 
   4   0   6      148.35      141.84     19.93 o 
   6   0   6       10.47       26.01      9.82 o 
   8   0   6     1778.55     1946.86    198.72 o 
  10   0   6       96.74      101.35     24.20 o 
  12   0   6      936.64      968.48     98.05 o 
 -13   1   6      296.31      381.84     37.11 o 
 -12   1   6       16.06       -7.77     28.14 o 
 -11   1   6       11.92        8.55     11.30 o 
 -10   1   6      222.54      310.84     23.57 o 
  -9   1   6      159.53      152.38     17.72 o 
  -8   1   6      591.91      594.46     22.82 o 
  -7   1   6      374.35      379.98     15.49 o 
  -6   1   6      310.09      459.56     15.58 o 
  -5   1   6     4989.31     5066.62     55.17 o 
  -4   1   6      769.12      496.03     13.84 o 
  -3   1   6     7151.01     8166.00     72.78 o 
  -2   1   6     6007.97     4878.54     46.83 o 
  -1   1   6       59.19       47.83      5.18 o 
   0   1   6     2552.30     2181.06     39.02 o 
   1   1   6      512.94      573.49     17.36 o 
   2   1   6     1984.99     1736.35     23.63 o 
   3   1   6      397.85      464.28     12.79 o 
   4   1   6      293.10      205.04     10.08 o 
   5   1   6      297.88      214.88     15.34 o 
   6   1   6      576.74      814.19     20.42 o 
   7   1   6      892.81      923.26     26.81 o 
   8   1   6     1408.34     1493.07     34.83 o 
   9   1   6       94.72      126.66     17.32 o 
  10   1   6       72.76       62.94     14.51 o 
  11   1   6       66.52       41.89     14.50 o 
  12   1   6       69.31       71.80     17.35 o 
 -13   2   6      189.71      195.64     29.19 o 
 -12   2   6       78.33       61.96     20.26 o 
 -11   2   6      619.94      621.97     39.19 o 
 -10   2   6     1836.35     1863.38     48.92 o 
  -9   2   6      584.05      642.84     32.57 o 
  -8   2   6     1323.70     1478.99     34.26 o 
  -7   2   6     1095.46     1158.68     29.29 o 
  -6   2   6     1329.76     1077.00     22.54 o 
  -5   2   6        5.98       25.94      6.10 o 
  -4   2   6     2299.02     2068.48     28.92 o 
  -3   2   6        4.69       -5.18      3.72 o 
  -2   2   6     5435.01     5107.66     53.17 o 
  -1   2   6     9093.44     9989.92     82.94 o 
   0   2   6     2011.36     1811.10     33.39 o 
   1   2   6     4890.21     3970.61     43.38 o 
   2   2   6     1381.38     1392.24     21.05 o 
   3   2   6     4132.95     4056.40     44.14 o 
   4   2   6     2114.17     2004.00     30.05 o 
   5   2   6     2264.86     2307.19     33.49 o 
   6   2   6       88.46       97.72      9.38 o 
   7   2   6      167.53      115.77     12.75 o 
   8   2   6      297.95      340.06     24.27 o 
   9   2   6     1079.05     1139.50     37.69 o 
  10   2   6      223.05      210.01     21.13 o 
  11   2   6      193.19      187.35     22.42 o 
  12   2   6      116.37      109.76     24.25 o 
 -13   3   6       68.57       62.67     36.85 o 
 -12   3   6      568.64      613.50     42.04 o 
 -11   3   6       12.43       22.52     15.43 o 
 -10   3   6      213.35      196.92     25.40 o 
  -9   3   6      148.32      145.56     17.73 o 
  -8   3   6      142.74      200.74     15.70 o 
  -7   3   6     2081.55     2226.89     40.22 o 
  -6   3   6     7996.55     7961.41     78.32 o 
  -5   3   6      422.79      348.97     12.78 o 
  -4   3   6      692.03      655.49     18.83 o 
  -3   3   6      674.28      977.92     21.03 o 
  -2   3   6     5486.54     4601.77     46.38 o 
  -1   3   6     3168.59     3175.57     34.69 o 
   0   3   6     2742.48     2175.63     26.86 o 
   1   3   6      516.79      433.82     11.91 o 
   2   3   6      103.27      108.60     11.59 o 
   3   3   6     3385.45     3332.27     39.20 o 
   4   3   6    10936.52    10824.70     96.34 o 
   5   3   6     2707.40     2627.33     47.38 o 
   6   3   6     4051.98     3846.18     54.92 o 
   7   3   6     1972.48     1800.71     37.40 o 
   8   3   6     2084.49     2067.15     43.09 o 
   9   3   6        3.09      -10.33      8.57 o 
  10   3   6      457.76      387.41     26.39 o 
  11   3   6      369.27      365.39     34.43 o 
  12   3   6        0.06        7.12     16.93 o 
 -13   4   6       17.89       51.33     20.17 o 
 -12   4   6        5.24        0.17     16.07 o 
 -11   4   6      255.12      312.19     31.31 o 
 -10   4   6      494.84      437.04     33.90 o 
  -9   4   6       40.72       23.13     12.13 o 
  -8   4   6     1528.25     1497.51     47.32 o 
  -7   4   6      542.02      577.38     22.69 o 
  -6   4   6      207.36      210.07     11.16 o 
  -5   4   6        6.73        8.65      4.93 o 
  -4   4   6     3525.59     3643.00     42.15 o 
  -3   4   6      286.05      214.48      9.57 o 
  -2   4   6     2068.99     2083.49     31.29 o 
  -1   4   6     6207.77     4987.58     49.82 o 
   0   4   6      467.43      469.11     12.44 o 
   1   4   6      186.20      234.29     14.28 o 
   2   4   6    41884.54    42690.69    318.67 o 
   3   4   6     1883.37     1832.39     27.69 o 
   4   4   6      381.68      340.51     14.56 o 
   5   4   6     4074.98     4245.67     50.10 o 
   6   4   6     1715.91     1807.96     36.02 o 
   7   4   6     3023.49     3069.38     50.94 o 
   8   4   6     2226.72     2319.34     45.37 o 
   9   4   6      391.75      392.44     25.74 o 
  10   4   6        7.95      -17.66     12.34 o 
  11   4   6      150.95      128.55     23.70 o 
  12   4   6      364.16      339.21     36.11 o 
 -13   5   6      685.61      712.91    114.58 o 
 -12   5   6       70.15       94.33     24.14 o 
 -11   5   6        6.30       -5.83     18.66 o 
 -10   5   6      630.13      686.30     33.89 o 
  -9   5   6      458.87      508.71     28.45 o 
  -8   5   6      307.07      352.01     23.44 o 
  -7   5   6     1859.81     1968.31     51.79 o 
  -6   5   6     1664.50     1583.86     39.37 o 
  -5   5   6       10.29       -7.08      4.72 o 
  -4   5   6      741.68      929.77     18.86 o 
  -3   5   6     7975.69     8596.56     78.98 o 
  -2   5   6     4157.48     3815.00     42.76 o 
  -1   5   6      647.17      562.22     17.95 o 
   0   5   6      791.35     1066.11     21.76 o 
   1   5   6     8064.13     7552.12     71.03 o 
   2   5   6      122.57      160.29      9.57 o 
   3   5   6      257.11      239.93     11.23 o 
   4   5   6      656.97      552.01     16.24 o 
   5   5   6     2532.01     2487.51     36.12 o 
   6   5   6      158.04      185.92     14.26 o 
   7   5   6     2551.30     2618.31     46.59 o 
   8   5   6        4.30       -1.14      9.17 o 
   9   5   6       10.83        1.33     10.11 o 
  10   5   6      125.63      191.93     21.64 o 
  11   5   6      121.82      113.39     23.81 o 
  12   5   6       12.62       18.37     17.44 o 
 -12   6   6       38.82       17.99     17.31 o 
 -11   6   6      681.39      800.91     39.48 o 
 -10   6   6        9.45       -2.72     12.07 o 
  -9   6   6        5.01       -3.29     10.05 o 
  -8   6   6     1144.42     1149.60     38.18 o 
  -7   6   6     2365.73     2541.54     54.57 o 
  -6   6   6      196.11      197.87     17.94 o 
  -5   6   6       62.01       55.25      8.57 o 
  -4   6   6     1171.22     1045.15     31.68 o 
  -3   6   6      487.52      552.15     14.72 o 
  -2   6   6     1220.01     1114.69     20.92 o 
   0   6   6     3709.21     3710.16     43.31 o 
   1   6   6     1946.45     1816.89     29.10 o 
   2   6   6     1599.67     1727.84     28.07 o 
   3   6   6      284.81      302.09     26.47 o 
   4   6   6       28.00       14.99      6.22 o 
   5   6   6      383.56      351.77     17.48 o 
   6   6   6     1925.76     1879.90     44.98 o 
   7   6   6      678.07      738.63     40.23 o 
   8   6   6       99.64      113.90     16.47 o 
   9   6   6       64.89       83.83     16.41 o 
  10   6   6      203.20      166.79     21.34 o 
  11   6   6      325.11      254.58     31.76 o 
  12   6   6       54.73       26.27     19.81 o 
 -12   7   6      211.83      235.56     31.07 o 
 -11   7   6       32.18        9.03     14.10 o 
 -10   7   6      151.63      208.15     22.89 o 
  -9   7   6      141.04      159.46     22.48 o 
  -8   7   6      126.78      140.00     17.98 o 
  -7   7   6      158.36      165.28     18.35 o 
  -6   7   6     1201.59     1321.64     43.45 o 
  -5   7   6      188.23      174.54     27.72 o 
  -4   7   6       20.77       41.59      8.72 o 
  -3   7   6      124.80      285.02     22.47 o 
  -2   7   6      107.94      108.10      8.52 o 
  -1   7   6       84.66      128.41     10.75 o 
   0   7   6      174.62      165.91     10.27 o 
   1   7   6      864.97      751.36     26.82 o 
   2   7   6      172.99      224.28     12.01 o 
   3   7   6      147.73      158.91     10.81 o 
   4   7   6      143.56      243.88     12.88 o 
   5   7   6     1668.13     1874.28     44.23 o 
   6   7   6       50.15       52.79     12.46 o 
   7   7   6       79.72       62.33     13.60 o 
   8   7   6      242.63      235.69     22.85 o 
   9   7   6      202.91      239.30     30.33 o 
  10   7   6      415.96      444.08     34.18 o 
  11   7   6        6.48       -9.62     13.58 o 
 -12   8   6       14.51        3.95     23.27 o 
 -11   8   6      119.10      147.78     22.30 o 
 -10   8   6       20.24       37.37     14.95 o 
  -9   8   6       10.58       -5.95     10.91 o 
  -8   8   6       40.69       31.06     12.22 o 
  -7   8   6     2374.63     2267.98     88.39 o 
  -6   8   6        0.06       19.85     14.09 o 
  -5   8   6     1295.52     1317.52     37.73 o 
  -4   8   6      167.29      134.77     15.36 o 
  -3   8   6     2104.91     1957.65     41.36 o 
  -2   8   6       16.33       10.27      7.12 o 
  -1   8   6     2134.73     1804.57     31.02 o 
   0   8   6     2088.07     1968.79     31.65 o 
   1   8   6        3.99       10.03      6.16 o 
   2   8   6     1105.56     1241.72     25.36 o 
   3   8   6     3542.89     3688.25     51.28 o 
   4   8   6      371.34      329.10     33.43 o 
   5   8   6      751.15      855.95     40.94 o 
   6   8   6       26.92        8.17     10.16 o 
   7   8   6      112.47       90.33     16.14 o 
   8   8   6      281.93      331.06     26.04 o 
   9   8   6      658.26      623.86     34.77 o 
  10   8   6       84.61       93.70     19.45 o 
  11   8   6      110.17       80.34     20.16 o 
 -11   9   6       60.88       47.58     16.64 o 
 -10   9   6        8.03        0.25     17.63 o 
  -9   9   6      352.24      403.67     30.02 o 
  -8   9   6      305.15      297.34     25.57 o 
  -7   9   6       26.08       20.80     11.88 o 
  -6   9   6       17.42        4.71      9.64 o 
  -5   9   6      200.52      181.69     18.67 o 
  -4   9   6      103.05      186.46     17.92 o 
  -3   9   6     4758.75     4548.11     63.90 o 
  -2   9   6      666.74      729.70     57.52 o 
  -1   9   6      360.45      306.80     25.14 o 
   0   9   6       14.78        6.90      6.03 o 
   1   9   6       17.09        7.28      6.58 o 
   2   9   6       14.49       31.02      9.16 o 
   3   9   6     2042.03     2229.01     42.31 o 
   4   9   6       74.51       85.70     14.20 o 
   5   9   6       55.80       81.60     14.44 o 
   6   9   6       11.20       -2.48      9.99 o 
   7   9   6      783.46      766.38     34.86 o 
   8   9   6       35.83       60.66     17.10 o 
   9   9   6      319.08      365.17     52.44 o 
  10   9   6      477.65      480.93     34.29 o 
 -10  10   6      271.08      250.53     31.94 o 
  -9  10   6        1.10        5.94     13.02 o 
  -8  10   6      732.33      771.22     37.55 o 
  -7  10   6      132.73      134.20     18.83 o 
  -6  10   6        8.48       24.18     16.38 o 
  -5  10   6      307.92      254.27     33.28 o 
  -4  10   6     1846.05     2081.08     49.76 o 
  -3  10   6      339.72      306.30     21.45 o 
  -2  10   6     1635.11     1656.43     45.42 o 
  -1  10   6      320.44      423.35     20.02 o 
   0  10   6      172.73      199.84     22.85 o 
   1  10   6       24.22       19.74      8.82 o 
   2  10   6     3009.43     3087.96     51.85 o 
   3  10   6        7.52        0.33      8.84 o 
   4  10   6      488.55      407.32     24.76 o 
   5  10   6      206.93      177.04     19.30 o 
   6  10   6      435.64      527.76     29.95 o 
   7  10   6       98.87       94.71     25.30 o 
   8  10   6      436.04      398.99     40.36 o 
   9  10   6       87.63       52.62     21.80 o 
  10  10   6      289.81      406.48     33.15 o 
 -10  11   6       89.50       64.33     19.02 o 
  -9  11   6       86.37       48.89     18.74 o 
  -8  11   6       61.57       38.56     15.10 o 
  -7  11   6        6.36       13.56     11.99 o 
  -6  11   6      303.47      235.79     22.81 o 
  -5  11   6      152.10      172.70     19.65 o 
  -4  11   6       52.33       63.95     13.90 o 
  -3  11   6        8.70        6.69      9.09 o 
  -2  11   6      888.33      956.28     29.17 o 
  -1  11   6      809.71      850.52     29.87 o 
   0  11   6        3.03        1.18      9.34 o 
   1  11   6      119.25      128.61     16.36 o 
   2  11   6       33.23       48.05     10.91 o 
   3  11   6        0.97      -14.34     10.71 o 
   4  11   6     1266.07     1271.17     40.30 o 
   5  11   6       17.04       -0.38     10.76 o 
   6  11   6      126.68      120.79     19.13 o 
   7  11   6      174.67      180.31     22.62 o 
   8  11   6       52.03       15.83     14.49 o 
   9  11   6       17.37       27.81     19.03 o 
  -9  12   6      120.36       89.97     29.13 o 
  -8  12   6      115.39      141.81     21.85 o 
  -7  12   6      206.46      180.82     22.58 o 
  -6  12   6       59.70       41.51     14.49 o 
  -5  12   6      475.20      541.87     30.88 o 
  -4  12   6      249.45      217.85     24.94 o 
  -3  12   6       83.94       65.65     14.82 o 
  -2  12   6       38.37       20.14     12.37 o 
  -1  12   6      797.98      737.53     31.41 o 
   0  12   6      100.43      114.30     16.18 o 
   1  12   6      133.86       79.64     14.55 o 
   2  12   6       16.61       42.17     22.82 o 
   3  12   6     1022.76     1153.07     52.93 o 
   4  12   6      108.12       95.83     16.71 o 
   5  12   6      104.42       92.53     17.50 o 
   6  12   6       12.99      -11.20     15.50 o 
   7  12   6       98.00       82.69     19.30 o 
   8  12   6       54.16       75.25     19.23 o 
  -8  13   6       83.87       85.90     20.10 o 
  -7  13   6        4.84       -6.86     14.38 o 
  -6  13   6       42.64       23.30     13.67 o 
  -5  13   6        7.20       -6.92     11.10 o 
  -4  13   6       88.70       82.34     21.42 o 
  -3  13   6       12.51        8.29     14.56 o 
  -2  13   6      366.56      404.13     43.09 o 
  -1  13   6       37.21       44.00     18.24 o 
   0  13   6      551.38      607.58     31.25 o 
   1  13   6       28.11        5.52     11.85 o 
   2  13   6      109.30      133.01     39.75 o 
   3  13   6       12.21       12.36     14.07 o 
   4  13   6      476.18      468.31     36.45 o 
   5  13   6        3.32       13.41     13.19 o 
   6  13   6       51.58       34.39     15.94 o 
   7  13   6       80.71       60.92     18.51 o 
  -7  14   6       82.98       62.39     23.44 o 
  -6  14   6      155.72      200.23     33.78 o 
  -5  14   6       15.79       -7.27     14.31 o 
  -4  14   6      158.97      123.95     24.42 o 
  -3  14   6      177.34      173.55     25.53 o 
  -2  14   6      436.12      465.14     46.82 o 
  -1  14   6       46.55       64.89     15.85 o 
   0  14   6      185.68      196.31     24.06 o 
   1  14   6        0.57      -13.35     11.79 o 
   2  14   6      176.14      233.00     27.98 o 
   3  14   6        0.64        7.86     14.83 o 
   4  14   6        5.16       -1.69     15.82 o 
   5  14   6       18.18        9.77     17.73 o 
   6  14   6       70.07       23.21     18.61 o 
  -5  15   6      107.46       75.82     20.76 o 
  -4  15   6        0.48       25.82     19.99 o 
  -3  15   6      276.80      344.08     34.61 o 
  -2  15   6       49.76       51.19     19.99 o 
  -1  15   6        1.58       11.36     16.38 o 
   0  15   6       16.46       15.88     14.15 o 
   1  15   6      211.46      212.63     28.37 o 
   2  15   6       56.75       87.54     22.25 o 
   3  15   6      284.23      341.83     37.92 o 
   4  15   6       38.05       22.40     22.68 o 
   5  15   6        2.73       -6.21     17.35 o 
  -3  16   6        0.08      -20.95     16.91 o 
  -2  16   6        2.36        2.87     17.34 o 
  -1  16   6      464.22      479.14     47.99 o 
   0  16   6        8.23       12.22     17.46 o 
   1  16   6       48.94       88.43     28.77 o 
   2  16   6       26.90       59.11     24.46 o 
 -13   0   7       80.69       34.49     35.00 o 
 -11   0   7      818.85      959.83     53.26 o 
  -9   0   7        3.81       19.42     15.21 o 
  -7   0   7     8175.73     8439.46    120.90 o 
  -5   0   7    10816.26     9777.66    127.48 o 
  -3   0   7     2087.68     1764.37     35.81 o 
  -1   0   7    20982.38    23251.15    310.71 o 
   1   0   7    19581.79    18629.56    255.92 o 
   3   0   7     2336.90     2094.84     41.04 o 
   5   0   7       12.08       -5.52      7.15 o 
   7   0   7     3293.40     3292.17     67.02 o 
   9   0   7      559.88      600.25     50.40 o 
  11   0   7       94.98       51.34     23.39 o 
 -13   1   7       44.21       66.82     21.48 o 
 -12   1   7      424.72      429.73     36.27 o 
 -11   1   7      231.56      264.36     40.39 o 
 -10   1   7      112.91       84.63     15.41 o 
  -9   1   7       46.51       19.05     10.74 o 
  -8   1   7      321.04      279.30     17.39 o 
  -7   1   7     1234.97     1260.75     26.38 o 
  -6   1   7     2726.49     2715.68     39.54 o 
  -5   1   7    10356.84     9648.12     89.29 o 
  -4   1   7     2476.35     1808.75     27.44 o 
  -3   1   7      253.87      328.03     11.21 o 
  -2   1   7       10.16       30.78      4.72 o 
  -1   1   7       20.37       53.50      5.66 o 
   0   1   7     9681.67     8642.91     94.24 o 
   1   1   7      829.51     1099.17     19.87 o 
   2   1   7      241.52      287.89     10.02 o 
   3   1   7     2349.50     2272.94     30.69 o 
   4   1   7      253.61      241.79     11.31 o 
   5   1   7      137.45      114.10      9.36 o 
   6   1   7      127.25      108.48     10.10 o 
   7   1   7     3490.58     3303.58     46.49 o 
   8   1   7     2704.54     2629.83     48.17 o 
   9   1   7      537.25      621.61     30.03 o 
  10   1   7      388.15      395.05     27.00 o 
  11   1   7      472.97      521.02     31.87 o 
  12   1   7       57.51       66.25     17.92 o 
 -13   2   7        0.63       25.72     18.50 o 
 -12   2   7       15.95       23.68     18.10 o 
 -11   2   7      151.76      125.99     30.69 o 
 -10   2   7     1112.02     1169.84     38.77 o 
  -9   2   7     1504.39     1481.86     36.22 o 
  -8   2   7     2660.80     2769.48     48.42 o 
  -7   2   7       24.41       24.34      7.41 o 
  -6   2   7     1615.64     1577.37     28.25 o 
  -5   2   7     2637.78     2698.02     36.55 o 
  -4   2   7     5861.38     6079.54     66.58 o 
  -3   2   7     9257.55     8832.81     79.22 o 
  -2   2   7      117.97      210.25     12.36 o 
  -1   2   7       24.56       14.06      4.02 o 
   0   2   7     3847.34     3525.62     41.98 o 
   1   2   7     2421.33     2667.17     33.33 o 
   2   2   7      275.29      329.55     14.28 o 
   3   2   7     1727.85     1899.02     27.86 o 
   4   2   7        5.72        0.58      4.95 o 
   5   2   7       13.10        4.77      5.78 o 
   6   2   7     2190.09     2160.33     34.60 o 
   7   2   7      330.94      297.10     17.76 o 
   8   2   7      114.33      186.85     23.65 o 
   9   2   7      159.98      166.98     18.97 o 
  10   2   7      428.26      384.18     26.68 o 
  11   2   7       31.04       35.07     14.19 o 
  12   2   7      327.54      314.51     34.56 o 
 -13   3   7      392.27      467.69     40.16 o 
 -12   3   7       72.18       61.30     22.22 o 
 -11   3   7      383.86      331.85     31.95 o 
 -10   3   7       10.36        0.80     12.41 o 
  -9   3   7       19.63       15.25     10.91 o 
  -8   3   7      615.73      741.62     25.55 o 
  -7   3   7       56.42      124.04     16.20 o 
  -6   3   7       32.89       52.32      7.94 o 
  -5   3   7     1131.97     1106.23     25.23 o 
  -4   3   7      439.49      349.91     12.67 o 
  -3   3   7     4853.32     5119.24     52.86 o 
  -2   3   7     1249.91     1608.49     23.84 o 
  -1   3   7     2773.38     2262.36     28.41 o 
   1   3   7    16733.66    18014.59    150.55 o 
   2   3   7     2803.48     2641.39     33.18 o 
   3   3   7      555.19      572.91     15.27 o 
   4   3   7        2.16       -4.01      5.47 o 
   5   3   7       53.22      106.52     10.38 o 
   6   3   7      765.52      784.73     20.82 o 
   7   3   7     3191.92     3620.67     77.47 o 
   8   3   7      627.66      739.74     26.90 o 
   9   3   7       60.23       49.46     13.32 o 
  10   3   7       24.63       26.78     13.52 o 
  11   3   7      310.76      366.37     36.68 o 
  12   3   7      117.12      132.48     25.94 o 
 -13   4   7        2.03       17.31     17.09 o 
 -12   4   7        4.78       -7.58     14.22 o 
 -11   4   7     1389.00     1287.08     63.30 o 
 -10   4   7      346.63      328.24     25.28 o 
  -9   4   7        1.92        0.86     11.21 o 
  -8   4   7     1046.95      960.18     33.47 o 
  -7   4   7     3171.74     2962.77     57.17 o 
  -6   4   7       88.76       83.68      9.47 o 
  -5   4   7      677.88      660.28     24.44 o 
  -4   4   7      127.90       82.75      7.70 o 
  -3   4   7       13.58       23.16      5.53 o 
  -2   4   7      530.49      668.29     15.48 o 
  -1   4   7     1593.47     2126.40     28.59 o 
   0   4   7      755.30      883.28     17.40 o 
   1   4   7      264.53      261.47     10.60 o 
   2   4   7       29.19       10.07      5.55 o 
   3   4   7       91.70      129.63      9.13 o 
   4   4   7     3760.13     3653.47     55.13 o 
   5   4   7      190.34      219.00     12.44 o 
   6   4   7     1147.34     1209.97     29.89 o 
   7   4   7      976.76     1011.28     29.00 o 
   8   4   7     1246.70     1374.70     35.17 o 
   9   4   7       15.26       36.78     16.86 o 
  10   4   7        3.24       -7.29     14.58 o 
  11   4   7        2.14       -5.94     14.33 o 
  12   4   7      169.33      146.76     27.72 o 
 -13   5   7        3.24       20.13     18.72 o 
 -12   5   7      567.12      658.42    105.01 o 
 -11   5   7      115.96      117.91     22.86 o 
 -10   5   7      197.48      234.32     23.20 o 
  -9   5   7      104.40       83.09     26.03 o 
  -8   5   7      857.72      866.04     42.37 o 
  -7   5   7     1076.51     1069.97     44.60 o 
  -6   5   7     1826.24     1844.02     42.93 o 
  -5   5   7        0.04        2.14      4.99 o 
  -4   5   7      394.21      437.99     14.11 o 
  -3   5   7      908.43      838.54     18.39 o 
  -2   5   7    14575.51    13967.35    118.08 o 
  -1   5   7     1828.33     1626.16     25.50 o 
   0   5   7     9750.59    10418.89     92.36 o 
   1   5   7     2830.82     2635.47     34.79 o 
   2   5   7     3305.81     3231.99     40.46 o 
   3   5   7      485.12      692.23     17.80 o 
   4   5   7     3948.21     3755.41     46.91 o 
   5   5   7        0.06        8.82      6.90 o 
   6   5   7      488.95      538.82     21.64 o 
   7   5   7      132.41      151.25     14.83 o 
   8   5   7        9.58       10.16     11.09 o 
   9   5   7        1.25        9.17     10.98 o 
  10   5   7      375.16      421.50     28.84 o 
  11   5   7        9.03      -12.46     15.19 o 
  12   5   7       15.78       18.31     19.26 o 
 -12   6   7       19.37       28.51     18.81 o 
 -11   6   7       36.87       20.45     14.82 o 
 -10   6   7      170.96      158.31     25.02 o 
  -9   6   7       14.51       -6.01     11.11 o 
  -8   6   7      164.48      137.23     17.07 o 
  -7   6   7     1016.35     1250.53     50.49 o 
  -6   6   7      165.79      174.04     19.84 o 
  -5   6   7      158.91      226.14     14.17 o 
  -4   6   7     3268.48     3609.88     44.32 o 
  -3   6   7     3856.61     3881.86     50.06 o 
  -2   6   7     1644.12     1747.24     27.69 o 
  -1   6   7     4109.14     3637.13     43.54 o 
   0   6   7     8830.44     8318.83     79.17 o 
   1   6   7      699.47      709.00     18.01 o 
   2   6   7     8562.10     9201.14     86.88 o 
   3   6   7     1039.27      853.20     25.42 o 
   4   6   7     2611.96     2716.39     39.33 o 
   5   6   7     4383.58     4262.84     59.81 o 
   6   6   7      110.60      144.70     14.15 o 
   7   6   7       95.86       98.84     15.83 o 
   8   6   7       46.21       39.87     13.19 o 
   9   6   7      164.85      241.26     23.16 o 
  10   6   7       21.59       15.97     13.72 o 
  11   6   7       37.17       19.84     17.94 o 
 -12   7   7       20.72       40.88     18.88 o 
 -11   7   7      107.94       93.60     24.17 o 
 -10   7   7        5.52       15.58     13.19 o 
  -9   7   7      983.62      986.86     54.06 o 
  -8   7   7      263.90      218.09     24.01 o 
  -7   7   7       56.13       67.37     13.36 o 
  -6   7   7       86.47      124.68     15.75 o 
  -5   7   7     2092.98     2019.54     65.52 o 
  -4   7   7      358.03      332.59     24.90 o 
  -3   7   7     4073.73     3896.98     54.88 o 
  -2   7   7      326.66      324.83     13.18 o 
  -1   7   7      375.39      226.59     11.60 o 
   0   7   7      234.42      320.12     13.31 o 
   1   7   7      974.89      943.10     21.27 o 
   2   7   7     3553.19     3273.76     43.41 o 
   3   7   7      564.48      547.48     17.83 o 
   4   7   7      140.59      122.24     11.28 o 
   5   7   7     4701.21     4406.51     73.31 o 
   6   7   7      172.23      295.82     29.37 o 
   7   7   7     1770.49     1776.19     47.22 o 
   8   7   7       36.85       35.12     13.49 o 
   9   7   7        0.27        7.21     12.83 o 
  10   7   7      278.20      337.10     29.06 o 
  11   7   7      332.38      308.92     51.76 o 
 -11   8   7      126.03      132.43     21.32 o 
 -10   8   7      112.56       43.41     15.37 o 
  -9   8   7      407.09      425.28     29.69 o 
  -8   8   7      279.22      352.17     27.69 o 
  -7   8   7      579.90      550.17     39.08 o 
  -6   8   7      160.38      132.37     16.29 o 
  -5   8   7      180.15      290.49     20.91 o 
  -4   8   7      203.13      199.50     14.68 o 
  -3   8   7      170.95      207.78     14.67 o 
  -2   8   7       54.32       54.20      9.62 o 
  -1   8   7      767.57      855.45     36.93 o 
   0   8   7      835.62      784.66     20.17 o 
   1   8   7       92.13       79.11      9.29 o 
   2   8   7      906.28      896.58     22.25 o 
   3   8   7      963.61      972.09     23.67 o 
   4   8   7       18.94       26.35     10.59 o 
   5   8   7       49.63       74.64     14.51 o 
   6   8   7      324.10      335.13     23.88 o 
   7   8   7      361.55      358.52     25.48 o 
   8   8   7       43.92       41.83     13.84 o 
   9   8   7      350.18      328.57     27.88 o 
  10   8   7       16.07       13.97     15.07 o 
  11   8   7       10.61       19.36     19.86 o 
 -11   9   7        0.87      -11.90     12.75 o 
 -10   9   7       92.31       73.33     18.49 o 
  -9   9   7      262.70      291.19     26.82 o 
  -8   9   7      160.60      167.89     20.74 o 
  -7   9   7       87.08       69.20     15.58 o 
  -6   9   7      769.37      715.90     51.87 o 
  -5   9   7      429.59      548.55     30.03 o 
  -4   9   7       18.02        6.57     10.21 o 
  -3   9   7      220.67      313.26     19.96 o 
  -2   9   7      731.35      837.83     38.99 o 
  -1   9   7       84.30       53.99     10.29 o 
   0   9   7      382.74      310.23     14.68 o 
   1   9   7      108.11       94.35     10.35 o 
   2   9   7      345.79      353.62     16.08 o 
   3   9   7     1438.73     1478.93     40.73 o 
   4   9   7      173.91      173.43     18.51 o 
   5   9   7      118.76      156.38     19.02 o 
   6   9   7       87.39       73.82     20.54 o 
   7   9   7        8.73        3.93     11.11 o 
   8   9   7      378.06      401.47     30.46 o 
   9   9   7        4.54        5.11     13.50 o 
  10   9   7      257.24      282.48     28.35 o 
 -10  10   7        4.47        7.07     13.94 o 
  -9  10   7       29.64       40.65     16.48 o 
  -8  10   7      111.24       78.75     32.88 o 
  -7  10   7      284.24      274.74     26.23 o 
  -6  10   7       22.58        3.31     10.89 o 
  -5  10   7      117.47      104.13     15.59 o 
  -4  10   7        0.88        2.30      9.86 o 
  -3  10   7       10.06       24.43     11.77 o 
  -2  10   7        0.41       13.96      9.16 o 
  -1  10   7      177.78      169.37     14.84 o 
   0  10   7      161.51      139.72     13.73 o 
   1  10   7      914.84      895.42     26.91 o 
   2  10   7       67.94       20.47      9.72 o 
   3  10   7      327.74      340.34     22.21 o 
   4  10   7      750.22      763.74     32.11 o 
   5  10   7      371.94      348.38     26.45 o 
   6  10   7        2.53        1.84     13.78 o 
   7  10   7       26.21       35.98     14.43 o 
   8  10   7        4.04       14.21     14.00 o 
   9  10   7      484.47      491.70     34.96 o 
 -10  11   7        2.04      -19.52     13.02 o 
  -9  11   7      307.09      283.10     31.91 o 
  -8  11   7      332.90      341.12     28.86 o 
  -7  11   7       48.42       60.76     16.04 o 
  -6  11   7      109.21       88.12     16.41 o 
  -5  11   7      403.87      498.42     31.24 o 
  -4  11   7       48.90       65.36     14.40 o 
  -3  11   7      113.28      108.70     14.10 o 
  -2  11   7      421.07      439.78     32.35 o 
  -1  11   7      251.45      226.86     17.72 o 
   0  11   7      378.53      357.02     36.98 o 
   1  11   7      390.03      381.77     24.27 o 
   2  11   7      169.32      207.36     17.12 o 
   3  11   7      196.20      228.32     20.43 o 
   4  11   7      424.74      480.03     35.87 o 
   5  11   7      153.14      183.90     20.83 o 
   6  11   7        2.59       13.31     12.27 o 
   7  11   7      172.59      187.83     25.05 o 
   8  11   7       12.24      -12.34     14.11 o 
   9  11   7        5.59       17.41     16.35 o 
  -9  12   7       92.96      111.55     21.60 o 
  -8  12   7        1.04        4.25     13.51 o 
  -7  12   7       19.51       29.19     14.09 o 
  -6  12   7        3.68        4.69     11.76 o 
  -5  12   7        1.55       10.62     11.59 o 
  -4  12   7      609.91      608.66     43.44 o 
  -3  12   7      150.37      100.37     22.96 o 
  -2  12   7      189.31      195.00     19.86 o 
  -1  12   7      228.17      218.52     20.17 o 
   0  12   7      162.52      189.63     19.50 o 
   1  12   7      224.16      178.82     19.72 o 
   2  12   7     1245.33     1401.37     63.94 o 
   3  12   7        0.08       -6.91     12.23 o 
   4  12   7        6.72        3.51     11.82 o 
   5  12   7      126.50      141.93     27.37 o 
   6  12   7      444.93      422.78     51.45 o 
   7  12   7        1.86       -5.76     13.41 o 
   8  12   7      274.56      256.14     47.01 o 
  -8  13   7      121.00      132.99     22.15 o 
  -7  13   7        3.08        2.04     12.95 o 
  -6  13   7      188.12      208.40     28.38 o 
  -5  13   7      232.65      222.95     24.47 o 
  -4  13   7       47.51       46.35     14.10 o 
  -3  13   7      720.14      706.45     46.68 o 
  -2  13   7     1003.76     1044.81     38.56 o 
  -1  13   7      308.03      334.51     25.19 o 
   0  13   7      316.82      383.59     41.77 o 
   1  13   7      681.34      731.52     35.72 o 
   2  13   7      652.17      619.59     65.17 o 
   3  13   7       66.01       65.30     18.12 o 
   4  13   7      922.02      946.20     47.71 o 
   5  13   7      380.13      410.08     29.88 o 
   6  13   7       56.15       29.16     14.91 o 
   7  13   7       18.87       22.74     15.67 o 
  -7  14   7       76.31       29.45     16.23 o 
  -6  14   7       24.28       17.44     14.19 o 
  -5  14   7       29.67       34.98     17.83 o 
  -4  14   7       18.20       22.34     22.39 o 
  -3  14   7      210.20      231.98     28.79 o 
  -2  14   7       14.50       34.61     17.36 o 
  -1  14   7      240.47      307.14     25.91 o 
   0  14   7       34.13        8.36     12.94 o 
   1  14   7        7.95       -6.33     15.47 o 
   2  14   7       54.49       22.91     21.39 o 
   3  14   7      606.47      585.94     40.42 o 
   4  14   7       42.20       47.41     19.11 o 
   5  14   7       93.15       93.19     34.58 o 
   6  14   7       34.91       20.79     19.98 o 
  -5  15   7       51.46       68.94     43.87 o 
  -4  15   7       14.07       19.07     17.13 o 
  -3  15   7       23.07       -2.14     16.00 o 
  -2  15   7      194.83      132.88     25.26 o 
  -1  15   7       11.43       53.38     20.32 o 
   0  15   7       35.44       23.74     14.49 o 
   1  15   7       23.03       30.53     17.77 o 
   2  15   7       68.92       83.68     21.99 o 
   3  15   7        7.56       11.46     16.11 o 
   4  15   7       21.99       25.04     18.54 o 
  -2  16   7      118.58      132.68     26.17 o 
  -1  16   7       25.17      -10.49     16.90 o 
   0  16   7        5.45      -13.57     15.92 o 
   1  16   7        4.05      -18.52     15.44 o 
 -12   0   8        0.92       11.13     17.68 o 
 -10   0   8      835.95      761.99     45.46 o 
  -8   0   8      403.15      421.40     25.51 o 
  -6   0   8        2.17        5.64      9.41 o 
  -4   0   8     6230.37     4859.02     74.40 o 
  -2   0   8     1660.14     1231.79     42.82 o 
   0   0   8     1284.62     1452.16     49.25 o 
   2   0   8     2224.82     2096.24     69.83 o 
   4   0   8     2295.59     1943.16     43.38 o 
   6   0   8     8011.59     7522.41    111.23 o 
   8   0   8       51.60       54.32     18.06 o 
  10   0   8      659.27      612.46     46.50 o 
  12   0   8      481.16      542.95     54.85 o 
 -13   1   8        1.48       15.56     18.08 o 
 -12   1   8      927.22      950.56     56.91 o 
 -11   1   8      221.23      238.74     25.88 o 
 -10   1   8       95.65      124.50     17.65 o 
  -9   1   8       34.02       28.14     12.32 o 
  -8   1   8       15.48       22.47      9.98 o 
  -7   1   8        1.80        6.20      6.95 o 
  -6   1   8     4706.94     5235.10     60.00 o 
  -5   1   8     3455.04     3710.62     45.65 o 
  -4   1   8     5501.77     5113.16     61.97 o 
  -3   1   8     5090.36     4662.08     49.58 o 
  -2   1   8      546.81      585.57     13.23 o 
  -1   1   8       89.89       76.79      6.66 o 
   0   1   8       10.81       11.74      7.63 o 
   1   1   8     5009.39     5105.32     56.28 o 
   2   1   8     1208.81     1190.10     20.04 o 
   3   1   8       54.98       72.07      8.10 o 
   4   1   8      222.18      250.64     11.96 o 
   5   1   8      700.55      799.82     20.33 o 
   6   1   8      715.55      712.70     20.41 o 
   7   1   8     1743.96     1791.52     33.68 o 
   8   1   8       31.87       38.84     11.32 o 
   9   1   8       71.94       91.72     16.14 o 
  10   1   8       62.27       68.03     21.95 o 
  11   1   8      204.98      180.26     22.67 o 
  12   1   8       10.84        8.26     13.56 o 
 -13   2   8       70.01       74.59     24.24 o 
 -12   2   8      217.56      248.02     30.25 o 
 -11   2   8      115.86       89.67     20.24 o 
 -10   2   8        4.51       -5.31     10.85 o 
  -9   2   8       38.74       48.54     11.29 o 
  -8   2   8      471.63      431.17     20.72 o 
  -7   2   8     2236.79     2441.93     38.64 o 
  -6   2   8      164.47      176.53     11.63 o 
  -5   2   8      774.03      780.95     19.33 o 
  -4   2   8      854.24      937.03     21.17 o 
  -3   2   8      182.77      122.84     11.04 o 
  -2   2   8     1197.65     1152.99     19.56 o 
  -1   2   8     6162.37     6515.25     75.32 o 
   0   2   8      200.77      233.19     10.53 o 
   1   2   8     4110.04     4317.69     44.43 o 
   2   2   8    10211.62     9767.08     86.31 o 
   3   2   8     5738.12     6172.32     62.16 o 
   4   2   8     2538.68     2494.42     55.27 o 
   5   2   8      558.42      457.70     19.34 o 
   6   2   8     2755.97     2812.64     41.50 o 
   7   2   8      979.64     1003.95     44.08 o 
   8   2   8       14.36       12.19     10.22 o 
   9   2   8     2312.79     2399.85     55.82 o 
  10   2   8      390.00      439.96     28.60 o 
  11   2   8       90.00       51.75     15.72 o 
  12   2   8        6.47      -14.35     16.29 o 
 -13   3   8       66.63       51.99     20.26 o 
 -12   3   8      531.85      516.05     39.17 o 
 -11   3   8      117.01      125.61     24.11 o 
 -10   3   8        1.85        7.86     11.55 o 
  -9   3   8     1004.80     1261.06     39.53 o 
  -8   3   8     1473.18     1394.08     33.81 o 
  -7   3   8      689.55      665.40     23.30 o 
  -6   3   8     1141.67     1181.23     24.89 o 
  -5   3   8     1171.35      991.42     22.12 o 
  -4   3   8     4452.45     4059.89     47.33 o 
  -3   3   8      629.76      750.32     20.82 o 
  -2   3   8    13104.94    13801.45    115.38 o 
  -1   3   8    13639.46    11998.83    101.31 o 
   0   3   8      210.29      321.48     10.49 o 
   1   3   8       98.65      218.36     15.07 o 
   2   3   8     7624.07     7050.36     71.03 o 
   3   3   8     1877.35     2058.82     30.62 o 
   4   3   8      207.62      169.72     12.39 o 
   5   3   8      541.95      559.52     17.83 o 
   6   3   8      499.65      559.78     19.19 o 
   7   3   8        0.98        0.00      8.67 o 
   8   3   8       97.96       97.69     14.18 o 
   9   3   8        2.40       13.21     10.38 o 
  10   3   8      388.85      447.85     28.82 o 
  11   3   8       32.20       14.07     17.26 o 
  12   3   8       42.60       47.41     21.70 o 
 -13   4   8       92.02       70.61     23.82 o 
 -12   4   8       32.67       49.94     19.58 o 
 -11   4   8      103.20      127.70     22.64 o 
 -10   4   8      185.01      226.23     23.01 o 
  -9   4   8      199.97      241.97     24.15 o 
  -8   4   8       63.66       34.89     11.87 o 
  -7   4   8     2160.17     2213.42     41.64 o 
  -6   4   8      628.66      629.55     18.70 o 
  -5   4   8       16.60       28.67      6.80 o 
  -4   4   8     1247.06     1343.47     24.59 o 
  -3   4   8     3814.39     3769.36     44.34 o 
  -2   4   8      377.04      489.36     13.92 o 
   0   4   8    11085.73    11472.50     99.28 o 
   1   4   8     5314.92     5798.10     58.60 o 
   2   4   8     5073.59     5010.24     66.94 o 
   3   4   8       16.54       21.43      6.14 o 
   4   4   8      448.22      564.29     18.06 o 
   5   4   8      251.18      264.84     13.68 o 
   6   4   8     2542.21     2691.46     46.67 o 
   7   4   8      334.30      297.57     18.47 o 
   8   4   8      407.08      415.63     22.29 o 
   9   4   8        2.61       -4.49      8.88 o 
  10   4   8      350.85      413.31     34.59 o 
  11   4   8       47.64       13.50     17.46 o 
  12   4   8      271.96      258.04     33.99 o 
 -12   5   8        3.47      -18.15     14.18 o 
 -11   5   8      488.54      441.02     36.15 o 
 -10   5   8        2.21       18.16     12.51 o 
  -9   5   8      830.91      880.20     57.22 o 
  -8   5   8      324.57      348.85     30.66 o 
  -7   5   8        0.09        7.73     10.45 o 
  -6   5   8      103.94       68.72     12.61 o 
  -5   5   8     1788.77     2137.23     37.53 o 
  -4   5   8        1.02        6.49      5.26 o 
  -3   5   8     2296.85     2452.19     34.43 o 
  -2   5   8      901.29      886.73     19.36 o 
  -1   5   8      733.18      785.44     17.88 o 
   0   5   8     1175.08     1167.24     22.05 o 
   1   5   8      157.45      148.56      9.72 o 
   2   5   8       20.76       40.05      9.46 o 
   3   5   8      220.40      265.08     12.79 o 
   4   5   8      493.58      459.92     16.50 o 
   5   5   8       39.78       71.56      9.07 o 
   6   5   8     1064.61     1112.81     29.87 o 
   7   5   8        3.25       -6.25      8.16 o 
   8   5   8      225.77      145.85     18.38 o 
   9   5   8        3.52       -1.26     11.34 o 
  10   5   8        0.29       -2.98     11.58 o 
  11   5   8      213.16      220.79     29.85 o 
 -12   6   8        9.22       -7.64     17.91 o 
 -11   6   8      197.35      201.92     24.58 o 
 -10   6   8      198.66      178.67     21.71 o 
  -9   6   8        3.28        6.07     10.95 o 
  -8   6   8      270.21      341.72     37.32 o 
  -7   6   8       13.93        3.07     10.10 o 
  -6   6   8      937.44      983.59     32.29 o 
  -5   6   8     1191.57     1084.47     27.24 o 
  -4   6   8      297.84      248.09     17.71 o 
  -3   6   8      834.18     1033.45     33.26 o 
  -2   6   8      159.10      172.10     10.59 o 
  -1   6   8     5376.19     4958.58     54.93 o 
   0   6   8      333.74      476.73     20.09 o 
   1   6   8      443.79      259.41     12.49 o 
   2   6   8       11.94       10.40      6.03 o 
   3   6   8     3913.67     3671.04     47.17 o 
   4   6   8       46.41       30.56      7.79 o 
   5   6   8      496.72      609.52     27.74 o 
   6   6   8      186.74      210.02     18.85 o 
   7   6   8        5.83       -1.35     10.02 o 
   8   6   8      290.03      311.03     24.32 o 
   9   6   8      827.34      848.04     48.32 o 
  10   6   8      105.32       75.09     16.85 o 
  11   6   8       23.08       26.62     18.39 o 
 -12   7   8      244.11      228.87     31.26 o 
 -11   7   8        3.06        5.89     14.01 o 
 -10   7   8       91.71       67.76     16.30 o 
  -9   7   8      147.72      189.72     21.44 o 
  -8   7   8      197.95      201.47     24.19 o 
  -7   7   8       18.85       33.71     12.07 o 
  -6   7   8     1294.28     1322.74     38.67 o 
  -5   7   8       22.21        7.51      8.95 o 
  -4   7   8        6.77        3.64      7.45 o 
  -3   7   8      875.47      882.34     24.50 o 
  -2   7   8     2775.44     2801.95     38.90 o 
  -1   7   8      860.76      826.44     20.21 o 
   0   7   8     1995.24     1939.86     31.72 o 
   1   7   8      952.93      995.16     29.91 o 
   2   7   8        4.56        8.50      6.49 o 
   3   7   8       29.89       16.93      7.12 o 
   4   7   8     2578.41     2569.15     42.88 o 
   5   7   8      176.65      191.68     18.25 o 
   6   7   8      782.10      831.49     32.17 o 
   7   7   8      350.60      411.88     36.37 o 
   8   7   8     1215.08     1303.69     53.10 o 
   9   7   8       12.08       29.78     14.95 o 
  10   7   8      168.70      216.46     32.92 o 
  11   7   8      290.55      254.05     32.82 o 
 -11   8   8        4.04        1.64     13.94 o 
 -10   8   8       84.64       84.70     18.14 o 
  -9   8   8      593.02      573.49     33.32 o 
  -8   8   8       58.25       41.13     13.70 o 
  -7   8   8      879.66      823.48     40.19 o 
  -6   8   8       37.35       40.60     12.21 o 
  -5   8   8      222.07      214.00     19.30 o 
  -4   8   8      600.18      419.90     19.68 o 
  -3   8   8     4066.68     4207.45     67.63 o 
  -2   8   8     1918.92     1922.83     37.33 o 
  -1   8   8      465.05      600.30     18.49 o 
   0   8   8      234.01      223.36     12.95 o 
   1   8   8     1419.75     1313.72     27.00 o 
   2   8   8      710.52      651.49     28.91 o 
   3   8   8     2430.72     2372.19     52.16 o 
   4   8   8      447.94      373.16     29.49 o 
   5   8   8     1225.50     1212.82     37.61 o 
   6   8   8       15.72       17.81     11.80 o 
   7   8   8      968.38      886.30     35.63 o 
   8   8   8       88.71       95.41     17.80 o 
   9   8   8      274.79      222.56     24.00 o 
  10   8   8       17.60       11.25     15.88 o 
 -11   9   8       35.24       22.63     15.34 o 
 -10   9   8      239.11      282.61     27.92 o 
  -9   9   8      287.50      269.42     38.17 o 
  -8   9   8       23.17       17.65     12.87 o 
  -7   9   8      349.36      409.84     27.40 o 
  -6   9   8        7.26        0.83     11.77 o 
  -5   9   8     1079.04     1180.18     37.70 o 
  -4   9   8       12.20        7.18      9.81 o 
  -3   9   8      968.17      903.64     27.00 o 
  -2   9   8       30.57       41.17      9.78 o 
  -1   9   8      590.66      607.22     22.79 o 
   0   9   8      518.75      492.55     18.78 o 
   1   9   8     1240.98     1270.56     27.64 o 
   2   9   8      106.08       98.76     11.11 o 
   3   9   8       60.25       53.45     11.23 o 
   4   9   8      189.14      228.90     25.20 o 
   5   9   8      949.53      886.04     34.25 o 
   6   9   8        0.27       -7.53     10.82 o 
   7   9   8      252.89      203.46     22.04 o 
   8   9   8      702.88      704.15     64.17 o 
   9   9   8        5.98       21.86     14.97 o 
  10   9   8       87.51       50.65     21.80 o 
 -10  10   8      356.63      395.55     32.58 o 
  -9  10   8        3.50       -2.60     12.76 o 
  -8  10   8       40.45       29.54     14.30 o 
  -7  10   8       67.68       50.84     14.77 o 
  -6  10   8     1280.91     1529.06     45.82 o 
  -5  10   8        0.82       10.99     10.49 o 
  -4  10   8     1725.72     1845.26     47.40 o 
  -3  10   8       84.01       81.68     12.18 o 
  -2  10   8     2065.32     2067.19     41.99 o 
  -1  10   8       22.73       -2.38      8.39 o 
   0  10   8      758.19      886.41     35.89 o 
   1  10   8       18.87       24.54      9.56 o 
   2  10   8      104.65       99.21     16.28 o 
   3  10   8       27.70        8.17     10.35 o 
   4  10   8      285.66      268.10     22.20 o 
   5  10   8        7.37        8.21     14.88 o 
   6  10   8       33.63       18.96     18.35 o 
   7  10   8        1.46       10.74     13.87 o 
   8  10   8        0.42       -3.20     13.42 o 
   9  10   8      281.53      274.67     28.33 o 
 -10  11   8        0.43        4.99     14.65 o 
  -9  11   8       82.09       74.68     29.57 o 
  -8  11   8      126.84      131.93     21.22 o 
  -7  11   8      128.29      112.39     27.30 o 
  -6  11   8      123.03       93.36     17.23 o 
  -5  11   8        1.17       33.57     12.94 o 
  -4  11   8      668.60      675.25     39.03 o 
  -3  11   8       95.18       65.31     12.43 o 
  -2  11   8     1074.12      986.46     30.84 o 
  -1  11   8      288.01      268.41     18.68 o 
   0  11   8      112.50      111.53     15.58 o 
   1  11   8       55.15       46.13     13.50 o 
   2  11   8       47.94       38.21     13.38 o 
   3  11   8        2.65        6.06     10.85 o 
   4  11   8     1330.10     1405.27     43.36 o 
   5  11   8       84.41       72.77     20.14 o 
   6  11   8        6.84       23.24     13.61 o 
   7  11   8       19.47       20.44     14.49 o 
   8  11   8      433.27      436.88     32.52 o 
  -9  12   8      115.37       88.80     20.22 o 
  -8  12   8       13.59       12.94     14.16 o 
  -7  12   8      337.38      352.30     29.06 o 
  -6  12   8        2.26        4.93     15.31 o 
  -5  12   8      246.50      225.99     24.32 o 
  -4  12   8        4.58        7.38     11.64 o 
  -3  12   8      375.60      445.76     27.89 o 
  -2  12   8        5.55        1.14     10.44 o 
  -1  12   8      819.89      912.54     49.33 o 
   0  12   8        3.50       -8.77      9.48 o 
   1  12   8      162.02       88.39     29.28 o 
   2  12   8       16.59        3.91     13.94 o 
   3  12   8      500.21      509.46     35.02 o 
   4  12   8       17.68       15.43     12.78 o 
   5  12   8       23.94        9.51     12.89 o 
   6  12   8        1.76       12.02     14.01 o 
   7  12   8       95.98       92.72     27.96 o 
   8  12   8       66.76       56.86     18.79 o 
  -8  13   8      155.17      107.38     21.02 o 
  -7  13   8       37.52       70.25     17.88 o 
  -6  13   8        6.10        7.88     13.17 o 
  -5  13   8      142.83      134.80     20.08 o 
  -4  13   8        0.22       -2.07     11.72 o 
  -3  13   8      135.02      104.25     21.92 o 
  -2  13   8      727.31      859.52     36.41 o 
  -1  13   8       73.17       98.29     17.53 o 
   0  13   8      263.18      265.20     35.11 o 
   1  13   8      152.37      189.40     21.81 o 
   2  13   8       27.97       16.91     15.14 o 
   3  13   8       32.45       25.48     16.33 o 
   4  13   8      632.94      785.66     91.76 o 
   5  13   8       11.33       11.20     13.48 o 
   6  13   8       24.16       12.96     15.79 o 
   7  13   8       76.76       76.43     18.97 o 
  -6  14   8        4.30        4.23     13.35 o 
  -5  14   8        1.71       -4.72     12.57 o 
  -4  14   8      158.90      206.48     27.99 o 
  -3  14   8      126.34      123.96     24.25 o 
  -2  14   8        2.46       -0.05     14.66 o 
  -1  14   8       70.09       46.70     20.34 o 
   0  14   8      209.23      200.52     22.49 o 
   1  14   8        2.54      -13.74     13.75 o 
   2  14   8      243.78      294.10     40.22 o 
   3  14   8       64.16       82.37     21.32 o 
   4  14   8      147.36       84.19     28.38 o 
   5  14   8       65.96      102.76     23.85 o 
  -5  15   8       53.90       35.73     18.69 o 
  -4  15   8        0.21        0.75     15.88 o 
  -3  15   8       39.86        1.16     16.72 o 
  -2  15   8       43.33       21.10     17.64 o 
  -1  15   8      121.62      129.53     20.72 o 
   0  15   8       53.13       78.56     17.96 o 
   1  15   8       94.64       79.30     26.84 o 
   2  15   8        1.62       -6.27     24.23 o 
   3  15   8       26.00       14.01     17.37 o 
   4  15   8       46.73       40.62     24.56 o 
 -13   0   9       54.15       60.07     34.36 o 
 -11   0   9       27.84       13.58     16.43 o 
  -9   0   9     1124.21     1273.77     83.48 o 
  -7   0   9     3026.17     3050.91     63.18 o 
  -5   0   9     9744.76     9665.40    129.26 o 
  -3   0   9      560.90      503.97     19.67 o 
  -1   0   9      837.74      683.82     29.84 o 
   1   0   9       51.29       51.60     12.98 o 
   3   0   9     3923.16     3964.21     73.48 o 
   5   0   9        0.58      -12.21      8.42 o 
   7   0   9     1292.31     1431.03     43.40 o 
   9   0   9     1727.19     1827.15     69.88 o 
  11   0   9       21.88       17.44     20.20 o 
 -13   1   9       10.72       -0.46     16.51 o 
 -12   1   9      358.08      396.61     50.74 o 
 -11   1   9       60.51       38.08     16.18 o 
 -10   1   9      369.21      413.46     26.36 o 
  -9   1   9       12.64       20.40     10.35 o 
  -8   1   9      210.31      258.51     15.58 o 
  -7   1   9      861.47      822.54     30.87 o 
  -6   1   9     1729.90     1645.34     30.17 o 
  -5   1   9     4279.86     4539.98     53.16 o 
  -4   1   9       25.69       32.64      6.91 o 
  -3   1   9      456.33      456.12     13.68 o 
  -2   1   9      832.75     1242.40     20.97 o 
  -1   1   9     6460.39     5831.86     69.42 o 
   0   1   9      338.27      258.42     19.45 o 
   1   1   9     4366.63     4363.09     71.12 o 
   2   1   9     3650.45     3848.34     42.96 o 
   3   1   9      137.09       97.49      8.24 o 
   4   1   9      824.07      723.20     23.57 o 
   5   1   9     2858.06     2404.48     48.15 o 
   6   1   9      281.09      338.66     16.11 o 
   7   1   9      188.03      197.84     14.38 o 
   8   1   9     2334.76     2442.63     47.73 o 
   9   1   9     1278.63     1362.12     42.55 o 
  10   1   9      335.45      378.12     27.49 o 
  11   1   9      186.64      186.30     23.21 o 
  12   1   9      278.13      330.89     29.57 o 
 -13   2   9      209.48      201.58     28.57 o 
 -12   2   9      227.05      239.88     29.93 o 
 -11   2   9      105.17       59.12     18.46 o 
 -10   2   9     1698.02     1651.52     50.44 o 
  -9   2   9       64.53       73.02     12.27 o 
  -8   2   9        0.16        3.32      8.41 o 
  -7   2   9     1989.47     1641.42     31.57 o 
  -6   2   9     4140.34     3969.64     50.50 o 
  -5   2   9     4662.64     4632.80     54.17 o 
  -4   2   9     6190.67     6205.99     64.21 o 
  -3   2   9      247.08      232.02     10.65 o 
  -2   2   9     1392.61     1254.77     21.06 o 
  -1   2   9     3393.13     3551.93     44.98 o 
   0   2   9     7449.57     8291.31     83.93 o 
   1   2   9     7107.12     6453.41    133.48 o 
   3   2   9       25.03       23.21      7.05 o 
   4   2   9      274.21      242.24     12.66 o 
   5   2   9     1299.63     1268.10     26.42 o 
   6   2   9      439.06      480.74     18.45 o 
   7   2   9      108.52      116.32     13.74 o 
   8   2   9       19.43       25.74     10.63 o 
   9   2   9       95.20       89.11     17.95 o 
  10   2   9       16.16      -16.12     10.75 o 
  11   2   9        1.10      -17.42     11.61 o 
  12   2   9       33.65       19.58     19.71 o 
 -13   3   9       19.07       71.18     46.14 o 
 -12   3   9       10.17        4.66     21.58 o 
 -11   3   9      779.21      916.95     46.43 o 
 -10   3   9      232.28      238.30     22.53 o 
  -9   3   9      194.96      241.64     21.22 o 
  -8   3   9      252.29      245.10     17.43 o 
  -7   3   9       23.60        3.88      8.48 o 
  -6   3   9      222.31      251.33     13.73 o 
  -5   3   9     3975.70     4212.36     51.33 o 
  -4   3   9     1295.04     1351.81     25.18 o 
  -3   3   9     1636.76     1431.08     24.82 o 
  -2   3   9     1243.51     1394.89     30.01 o 
  -1   3   9     1842.16     1840.34     36.92 o 
   0   3   9     2027.13     2172.44     48.18 o 
   1   3   9    10924.06    10625.42     93.34 o 
   2   3   9     2902.24     2350.78     32.52 o 
   3   3   9       25.05       61.13      7.56 o 
   4   3   9     1502.43     1374.00     26.28 o 
   5   3   9     4464.02     4388.91     54.28 o 
   6   3   9      867.08      919.99     23.86 o 
   7   3   9       34.92       35.32     10.98 o 
   8   3   9      727.93      667.48     26.67 o 
   9   3   9       84.80       79.78     13.40 o 
  10   3   9      336.21      433.48     29.32 o 
  11   3   9      234.82      235.35     30.40 o 
  12   3   9      163.42      174.21     31.26 o 
 -13   4   9      325.44      279.07     46.76 o 
 -12   4   9        5.28        2.29     14.34 o 
 -11   4   9      199.46      206.90     27.00 o 
 -10   4   9      145.43      177.18     27.99 o 
  -9   4   9      275.37      284.68     23.04 o 
  -8   4   9      637.55      744.84     32.10 o 
  -7   4   9     4139.75     4192.92     61.27 o 
  -6   4   9        4.25       -4.49      5.93 o 
  -5   4   9       57.69       94.00      9.54 o 
  -4   4   9      441.39      432.78     15.31 o 
  -3   4   9      825.03      837.83     19.19 o 
  -2   4   9       21.56       25.55     10.33 o 
  -1   4   9     2535.47     2926.54     36.93 o 
   0   4   9     5031.65     4697.79     50.73 o 
   1   4   9      265.32      314.35     13.61 o 
   2   4   9      442.94      559.78     15.85 o 
   3   4   9     2669.43     2852.63     51.49 o 
   4   4   9     2574.10     2759.04     39.78 o 
   5   4   9        0.39        0.02      6.48 o 
   6   4   9     1443.37     1625.94     36.01 o 
   7   4   9      790.82      796.93     26.84 o 
   8   4   9       60.26       37.38     11.56 o 
   9   4   9       12.05       14.06     10.65 o 
  10   4   9      132.55      126.28     24.11 o 
  11   4   9        3.98       -2.40     17.04 o 
 -12   5   9      159.52      179.60     45.66 o 
 -11   5   9       33.30       47.49     19.18 o 
 -10   5   9        5.39       -4.97     11.60 o 
  -9   5   9      529.50      628.34     38.13 o 
  -8   5   9       45.30       66.81     14.71 o 
  -7   5   9      148.62      147.72     17.50 o 
  -6   5   9       48.59       13.68     10.20 o 
  -5   5   9        5.54       24.59      7.07 o 
  -4   5   9     1196.78     1010.39     23.70 o 
  -3   5   9     1553.81     1665.25     28.24 o 
  -2   5   9     7429.79     7291.42     72.47 o 
  -1   5   9      641.98      796.59     18.52 o 
   0   5   9      537.22      628.24     16.51 o 
   1   5   9        2.56        7.63      5.55 o 
   2   5   9     1879.25     1954.48     31.15 o 
   3   5   9     1311.78     1280.67     25.79 o 
   4   5   9      377.55      459.74     17.07 o 
   5   5   9       59.77       43.97      8.68 o 
   6   5   9       48.22       47.98     10.52 o 
   7   5   9      421.06      392.39     21.09 o 
   8   5   9      520.22      602.85     30.63 o 
   9   5   9       15.99       -0.73     11.34 o 
  10   5   9       53.28       40.14     24.04 o 
  11   5   9       36.90       27.71     18.86 o 
 -12   6   9       30.08       39.95     19.00 o 
 -11   6   9       16.18        4.81     15.79 o 
 -10   6   9      658.94      551.76     32.55 o 
  -9   6   9      347.32      326.59     32.95 o 
  -8   6   9     1382.17     1449.02     64.05 o 
  -7   6   9      617.54      782.63     32.51 o 
  -6   6   9      771.19      760.25     30.02 o 
  -5   6   9      285.18      230.22     15.39 o 
  -4   6   9       72.57       98.20      9.44 o 
  -3   6   9     2783.41     2879.78     41.34 o 
  -2   6   9      522.41      642.36     22.15 o 
  -1   6   9       28.56       43.90      7.19 o 
   0   6   9      900.21      977.73     21.63 o 
   1   6   9      660.04      613.41     18.07 o 
   2   6   9      883.33      860.71     25.83 o 
   3   6   9     1925.04     2269.47     36.04 o 
   4   6   9        2.06       -2.25      6.77 o 
   5   6   9      826.92      789.07     26.86 o 
   6   6   9        5.29       17.34      9.30 o 
   7   6   9      108.79      108.53     16.46 o 
   8   6   9      377.72      450.47     28.99 o 
   9   6   9       73.47       51.62     15.03 o 
  10   6   9      252.94      254.34     25.48 o 
  11   6   9       11.59       13.67     19.34 o 
 -12   7   9      127.46      131.44     26.73 o 
 -11   7   9      364.18      441.52     32.43 o 
 -10   7   9      274.04      289.78     29.44 o 
  -9   7   9      128.90      114.15     18.53 o 
  -8   7   9       16.06       -9.32      9.89 o 
  -7   7   9      215.17      223.16     20.92 o 
  -6   7   9       92.93      116.84     16.29 o 
  -5   7   9       91.41       64.35     12.73 o 
  -4   7   9      945.99     1070.14     28.27 o 
  -3   7   9      308.80      313.58     16.64 o 
  -2   7   9        9.47        6.69      6.38 o 
  -1   7   9     1123.80     1291.73     25.86 o 
   0   7   9       24.50       33.85      7.33 o 
   1   7   9       70.99       78.54      9.32 o 
   2   7   9        8.65        0.77      6.33 o 
   3   7   9      520.78      549.55     27.40 o 
   4   7   9      155.27      201.30     13.68 o 
   5   7   9     3677.83     3575.46     56.75 o 
   6   7   9       61.97       91.32     15.79 o 
   7   7   9      428.61      444.37     46.70 o 
   8   7   9      483.78      455.85     29.11 o 
   9   7   9      132.69       93.87     18.49 o 
  10   7   9        7.62       22.20     16.88 o 
 -11   8   9        1.50       13.49     14.30 o 
 -10   8   9      224.79      288.49     27.51 o 
  -9   8   9       25.95       40.99     15.11 o 
  -8   8   9      164.86      157.97     20.16 o 
  -7   8   9       85.89       86.29     16.20 o 
  -6   8   9     1182.56     1187.93     38.40 o 
  -5   8   9      126.99       79.43     15.38 o 
  -4   8   9      549.89      534.02     22.16 o 
  -3   8   9       41.53       82.88     11.64 o 
  -2   8   9      264.44      292.75     16.98 o 
  -1   8   9       76.43      111.35     10.52 o 
   0   8   9     1066.09      996.98     23.72 o 
   1   8   9     1152.47     1036.61     26.44 o 
   2   8   9      840.92      830.90     22.81 o 
   3   8   9     2498.97     2321.65     38.85 o 
   4   8   9       11.36       17.99     10.56 o 
   5   8   9     2101.61     2063.47     75.31 o 
   6   8   9     2090.64     2391.55     55.94 o 
   7   8   9      110.54       77.21     16.66 o 
   8   8   9        8.07        0.48     12.44 o 
   9   8   9       72.63       70.25     17.52 o 
  10   8   9      419.29      496.60     34.26 o 
 -11   9   9      146.39      136.27     27.66 o 
 -10   9   9       20.65       38.01     16.81 o 
  -9   9   9       98.91       92.14     21.77 o 
  -8   9   9      750.68      780.60     38.96 o 
  -7   9   9       77.44      120.33     22.21 o 
  -6   9   9      744.27      822.33     38.32 o 
  -5   9   9       58.73       41.74     12.41 o 
  -4   9   9       78.26      107.08     18.65 o 
  -3   9   9       95.94      186.51     17.67 o 
  -2   9   9     1063.48     1084.53     29.44 o 
  -1   9   9       28.69       36.37      9.96 o 
   0   9   9      174.76      118.92     11.56 o 
   1   9   9        1.86        0.95      7.05 o 
   2   9   9      173.26      190.68     13.86 o 
   3   9   9      682.45      704.54     25.34 o 
   4   9   9      236.08      287.52     27.46 o 
   5   9   9       20.67       45.88     14.13 o 
   6   9   9      425.00      524.57     35.86 o 
   7   9   9      279.39      213.65     22.51 o 
   8   9   9      493.85      490.11     31.80 o 
   9   9   9       30.60       36.81     16.74 o 
  10   9   9       45.34       59.55     19.16 o 
 -10  10   9      193.25      208.08     25.92 o 
  -9  10   9      125.01      119.23     20.92 o 
  -8  10   9       23.91       21.15     13.87 o 
  -7  10   9      740.46      672.88     34.42 o 
  -6  10   9       21.12       27.65     12.34 o 
  -5  10   9      663.29      761.93     33.82 o 
  -4  10   9        1.68        0.69     11.13 o 
  -3  10   9      301.27      260.39     18.45 o 
  -2  10   9      298.37      322.87     19.49 o 
  -1  10   9     2168.82     2086.96     42.57 o 
   0  10   9       44.51       20.01      9.98 o 
   1  10   9      458.25      485.75     19.62 o 
   2  10   9      405.19      394.80     21.04 o 
   3  10   9     1734.00     2088.39     50.03 o 
   4  10   9        2.94        8.25     11.35 o 
   5  10   9      480.57      408.41     27.01 o 
   6  10   9        1.03       21.91     13.63 o 
   7  10   9      885.17      842.25     38.66 o 
   8  10   9        0.04      -10.50     16.05 o 
   9  10   9      129.00      149.11     23.63 o 
  -9  11   9      231.99      216.80     39.40 o 
  -8  11   9       80.08       66.53     16.94 o 
  -7  11   9      166.42      171.83     21.96 o 
  -6  11   9        1.11        5.32     12.64 o 
  -5  11   9      445.73      503.02     40.81 o 
  -4  11   9       48.39       40.49     15.47 o 
  -3  11   9      232.38      261.73     25.27 o 
  -2  11   9      703.95      749.57     28.13 o 
  -1  11   9      508.29      598.41     25.42 o 
   0  11   9      125.35       87.16     15.15 o 
   1  11   9      148.49      129.31     17.71 o 
   2  11   9      176.22      197.35     20.29 o 
   3  11   9       22.70        8.65     11.82 o 
   4  11   9        0.70       -8.55     10.55 o 
   5  11   9       93.61       88.14     17.17 o 
   6  11   9      235.56      220.34     24.18 o 
   7  11   9        5.49       -3.03     13.16 o 
   8  11   9       96.58       54.50     18.98 o 
  -8  12   9        0.20        8.91     14.50 o 
  -7  12   9        8.19        6.67     14.01 o 
  -6  12   9      117.02       95.90     19.36 o 
  -5  12   9      255.69      269.60     25.15 o 
  -4  12   9      129.43      108.52     17.93 o 
  -3  12   9       58.41       55.13     16.68 o 
  -2  12   9      205.80      214.81     18.37 o 
  -1  12   9        4.78       -6.80     14.49 o 
   0  12   9      931.44      907.82     35.46 o 
   1  12   9       20.50       21.93     18.11 o 
   2  12   9       30.93       18.72     14.60 o 
   3  12   9       10.04       24.63     15.51 o 
   4  12   9      835.10      775.78     37.97 o 
   5  12   9      106.37       92.61     18.21 o 
   6  12   9      303.45      311.49     28.09 o 
   7  12   9       12.55       26.90     16.06 o 
  -7  13   9      186.86      220.01     33.61 o 
  -6  13   9        3.13       -7.31     12.38 o 
  -5  13   9      117.71      112.76     22.37 o 
  -4  13   9      125.80      162.12     26.41 o 
  -3  13   9        3.03      -10.94     14.22 o 
  -2  13   9      143.04      186.09     21.34 o 
  -1  13   9      224.71      268.07     32.35 o 
   0  13   9      161.68      192.49     21.61 o 
   1  13   9       22.94        7.98     12.60 o 
   2  13   9       72.79       60.37     17.73 o 
   3  13   9        2.86       -6.70     15.13 o 
   4  13   9      230.98      241.20     45.30 o 
   5  13   9       21.82       23.17     17.76 o 
   6  13   9        0.77       -1.46     14.49 o 
  -6  14   9       82.07       59.54     19.11 o 
  -5  14   9        0.77        8.78     16.31 o 
  -4  14   9        2.18       33.08     17.08 o 
  -3  14   9      337.87      398.00     35.04 o 
  -2  14   9        0.39       -2.59     15.11 o 
  -1  14   9      157.07      118.53     19.37 o 
   0  14   9       22.15       36.04     15.56 o 
   1  14   9       85.62       75.89     19.85 o 
   2  14   9        0.05       21.04     16.59 o 
   3  14   9      342.49      405.21     35.95 o 
   4  14   9       32.21       40.72     18.57 o 
   5  14   9        3.72      -10.04     20.64 o 
  -4  15   9       58.11       23.31     18.36 o 
  -3  15   9       12.46       -6.95     16.82 o 
  -2  15   9      202.82      260.14     31.34 o 
  -1  15   9        1.72      -13.37     13.32 o 
   0  15   9        9.07       -1.51     15.43 o 
   1  15   9        2.95       -4.90     15.80 o 
   2  15   9        7.26      -18.16     14.68 o 
   3  15   9       43.69       25.17     19.15 o 
 -12   0  10      330.02      355.51     41.24 o 
 -10   0  10     1972.85     1920.35    104.42 o 
  -8   0  10     1095.96     1050.02     38.22 o 
  -6   0  10    11676.61    10883.85    200.25 o 
  -4   0  10      821.69      596.24     23.84 o 
  -2   0  10      606.78      606.81     19.32 o 
   0   0  10    12475.67    11988.83    186.34 o 
   2   0  10     1167.68     1178.85     29.23 o 
   4   0  10     4905.49     5404.75     85.61 o 
   6   0  10     1994.91     2196.65     53.37 o 
   8   0  10      866.31      893.91     48.09 o 
  10   0  10       59.88       38.73     21.46 o 
  12   0  10       20.22       32.59     22.43 o 
 -13   1  10       52.29       19.77     23.96 o 
 -12   1  10      230.29      285.92     39.09 o 
 -11   1  10      555.03      593.56     38.84 o 
 -10   1  10      651.82      778.35     34.19 o 
  -9   1  10      101.03       72.24     12.97 o 
  -8   1  10      832.42      852.44     25.16 o 
  -7   1  10      434.76      490.38     18.98 o 
  -6   1  10       12.79       28.40      8.28 o 
  -5   1  10     3495.32     3430.42     45.01 o 
  -4   1  10     2406.09     2266.07     33.56 o 
  -3   1  10      645.98      617.33     16.88 o 
  -2   1  10      114.28      123.17      7.30 o 
  -1   1  10     2598.52     2639.97     36.50 o 
   0   1  10       10.86        6.13      6.51 o 
   2   1  10        3.00        6.60      4.73 o 
   3   1  10      649.72      654.31     21.46 o 
   4   1  10      807.61     1073.54     24.19 o 
   5   1  10      948.01     1036.15     24.41 o 
   6   1  10       68.71       95.42     11.41 o 
   7   1  10        0.20        2.77      8.50 o 
   8   1  10      397.22      339.66     20.60 o 
   9   1  10        4.99      -11.60     10.46 o 
  10   1  10      254.75      221.78     23.16 o 
  11   1  10        8.27       11.02     14.46 o 
 -13   2  10       77.48       60.53     21.90 o 
 -12   2  10       88.47      114.47     23.39 o 
 -11   2  10        6.26        5.13     14.44 o 
 -10   2  10       22.44       24.25     13.15 o 
  -9   2  10      428.30      395.76     21.62 o 
  -8   2  10       45.99       75.38     12.10 o 
  -7   2  10      859.20      853.86     23.79 o 
  -6   2  10      536.21      494.14     18.33 o 
  -5   2  10       31.09       44.04      8.85 o 
  -4   2  10       29.03       39.43      7.15 o 
  -3   2  10      153.09      215.26     10.76 o 
  -2   2  10     1692.23     1606.00     24.71 o 
  -1   2  10      270.83      171.40     10.39 o 
   0   2  10       21.27        2.87      8.30 o 
   1   2  10     7184.64     7062.43     76.54 o 
   2   2  10     9859.51    10157.64    116.82 o 
   3   2  10     6603.71     6621.32     67.97 o 
   4   2  10       52.40       65.05      8.69 o 
   5   2  10        8.40        5.19      7.09 o 
   6   2  10      391.10      381.83     17.26 o 
   7   2  10     7979.81     7918.21     96.77 o 
   8   2  10       34.90       27.62     10.22 o 
   9   2  10       15.49       17.33     12.51 o 
  10   2  10       27.06       14.48     14.55 o 
  11   2  10      456.15      526.48     33.41 o 
 -13   3  10       25.87       71.75     22.18 o 
 -12   3  10        4.38       12.08     16.02 o 
 -11   3  10       69.17       43.26     17.61 o 
 -10   3  10       52.30       14.10     11.61 o 
  -9   3  10        5.81       12.76     11.04 o 
  -8   3  10        4.06       -3.70      8.65 o 
  -7   3  10      142.95      156.14     12.87 o 
  -6   3  10      262.17      251.90     16.01 o 
  -5   3  10       41.14       46.38      8.29 o 
  -4   3  10     1040.64     1196.17     24.23 o 
  -3   3  10     2512.64     2569.93     35.67 o 
  -2   3  10      396.37      458.97     14.02 o 
   0   3  10      160.83      182.52     10.68 o 
   1   3  10      480.02      607.57     15.01 o 
   2   3  10      342.62      407.61     15.91 o 
   3   3  10       97.74      109.17      9.64 o 
   4   3  10      819.15      851.66     22.20 o 
   5   3  10       23.51       16.44      7.79 o 
   6   3  10      447.14      406.54     18.53 o 
   7   3  10       13.13        6.90      9.66 o 
   8   3  10      787.74      800.84     29.25 o 
   9   3  10       48.86       47.33     12.49 o 
  10   3  10       11.24        6.97     13.81 o 
  11   3  10        7.12        4.27     17.53 o 
 -12   4  10       14.00       33.61     22.20 o 
 -11   4  10      144.51      178.88     25.63 o 
 -10   4  10      202.66      216.32     22.09 o 
  -9   4  10       46.94      100.44     16.80 o 
  -8   4  10       98.14      142.97     22.06 o 
  -7   4  10        0.73       -1.71      9.32 o 
  -6   4  10      213.81      278.87     14.73 o 
  -5   4  10       52.80       33.06      7.76 o 
  -4   4  10      188.57      221.22     12.34 o 
  -3   4  10       80.71      120.57     10.00 o 
  -2   4  10       28.41       29.43      6.14 o 
  -1   4  10       46.27       31.65      6.23 o 
   0   4  10     3546.33     3577.29     42.72 o 
   1   4  10       34.06       34.95      6.48 o 
   2   4  10      693.85      660.63     17.67 o 
   3   4  10        7.86       11.28      6.22 o 
   4   4  10     4088.98     3960.29     50.85 o 
   5   4  10        0.15        8.29      9.67 o 
   6   4  10      115.75      139.30     14.82 o 
   7   4  10      293.33      388.92     21.08 o 
   8   4  10      403.88      468.76     23.75 o 
   9   4  10        2.77       17.94     12.87 o 
  10   4  10      668.26      594.80     40.18 o 
  11   4  10        2.79      -24.60     16.40 o 
 -12   5  10       10.41       -9.21     14.77 o 
 -11   5  10      911.38      917.32     54.77 o 
 -10   5  10        0.32        9.27     12.58 o 
  -9   5  10        2.04        5.54     11.31 o 
  -8   5  10       54.69       95.99     15.84 o 
  -7   5  10      317.65      315.30     36.44 o 
  -6   5  10      393.11      465.58     24.85 o 
  -5   5  10     2224.65     2279.98     36.87 o 
  -4   5  10        3.17        1.57      6.21 o 
  -2   5  10     2409.95     2248.09     47.36 o 
  -1   5  10      454.00      457.16     15.21 o 
   0   5  10      677.94      787.16     20.03 o 
   1   5  10      799.69      969.02     21.40 o 
   2   5  10      305.87      212.88     12.09 o 
   3   5  10      104.07      143.28     17.71 o 
   4   5  10      674.05      525.38     18.48 o 
   5   5  10       31.29       22.07      8.12 o 
   6   5  10      159.48      128.03     14.39 o 
   7   5  10        5.98       -0.70      8.90 o 
   8   5  10        8.80       20.88     12.52 o 
   9   5  10      140.00      113.46     18.49 o 
  10   5  10       58.01       63.87     24.65 o 
  11   5  10      223.19      259.20     44.86 o 
 -12   6  10      184.82      192.15     28.86 o 
 -11   6  10       27.98       44.34     16.03 o 
 -10   6  10       50.97       43.23     15.15 o 
  -9   6  10       87.09      136.02     26.02 o 
  -8   6  10      121.56      118.25     17.11 o 
  -7   6  10     2183.49     2093.07     51.15 o 
  -6   6  10     1382.06     1444.38     40.45 o 
  -5   6  10      143.28      191.34     15.12 o 
  -4   6  10       70.46       82.04      9.54 o 
  -3   6  10     4631.25     4743.65     56.38 o 
  -2   6  10       64.65       43.49      9.88 o 
  -1   6  10       97.97      100.07     10.35 o 
   0   6  10       17.16        7.93      6.08 o 
   1   6  10     1189.30     1174.34     24.79 o 
   2   6  10       26.91        8.55      6.68 o 
   3   6  10      503.04      587.78     20.55 o 
   4   6  10        2.58       -3.95      6.84 o 
   5   6  10        2.44      -11.39      7.59 o 
   6   6  10       77.31       87.35     13.09 o 
   7   6  10       34.55       19.65     12.05 o 
   8   6  10      211.71      222.70     22.28 o 
   9   6  10       67.31       50.77     15.71 o 
  10   6  10        1.14       -8.26     14.10 o 
  11   6  10       28.39       11.96     23.14 o 
 -11   7  10       28.86       -5.74     13.40 o 
 -10   7  10       79.31       62.42     16.55 o 
  -9   7  10       29.53       -0.08     11.13 o 
  -8   7  10     1300.12     1405.84     44.22 o 
  -7   7  10      167.01      195.53     20.36 o 
  -6   7  10       54.00       62.95     13.71 o 
  -5   7  10       24.23        4.96      8.45 o 
  -4   7  10     1075.62     1212.72     33.95 o 
  -3   7  10       35.19       14.03      8.34 o 
  -2   7  10     3095.38     2935.42     42.12 o 
  -1   7  10     2116.48     1754.28     31.32 o 
   0   7  10      179.30      139.11     11.78 o 
   1   7  10        6.80        0.35      6.91 o 
   2   7  10     4387.73     4600.26     56.98 o 
   3   7  10      610.38      724.68     21.86 o 
   4   7  10        3.49       -1.72      7.44 o 
   5   7  10      130.89      202.48     16.30 o 
   6   7  10      507.22      470.65     26.64 o 
   7   7  10      468.40      476.61     46.44 o 
   8   7  10      370.82      348.90     26.92 o 
   9   7  10       66.52       50.38     19.33 o 
  10   7  10      102.49       87.69     22.99 o 
 -11   8  10        7.16       -1.05     18.71 o 
 -10   8  10      480.81      428.71     31.35 o 
  -9   8  10      421.96      433.83     30.20 o 
  -8   8  10        3.23       -9.07     11.22 o 
  -7   8  10       26.31       54.72     13.91 o 
  -6   8  10      641.71      692.15     31.85 o 
  -5   8  10      808.21      869.72     32.66 o 
  -4   8  10     1313.96     1615.84     37.46 o 
  -3   8  10     1123.17     1116.69     29.85 o 
  -2   8  10      302.05      341.07     24.66 o 
  -1   8  10      329.27      388.57     22.65 o 
   0   8  10     1820.98     1698.56     32.15 o 
   1   8  10      345.52      371.51     16.85 o 
   2   8  10      953.58     1000.69     25.81 o 
   3   8  10      142.68      167.84     17.50 o 
   4   8  10      896.33      972.60     33.11 o 
   5   8  10       24.83       22.88     12.11 o 
   6   8  10      136.71      156.16     19.18 o 
   7   8  10      131.42      135.36     19.08 o 
   8   8  10        3.26       12.65     14.85 o 
   9   8  10      137.03      202.13     32.91 o 
  10   8  10      193.72      197.13     29.52 o 
 -10   9  10       23.00       34.48     16.01 o 
  -9   9  10       36.35       43.90     15.81 o 
  -8   9  10       87.83      108.15     18.65 o 
  -7   9  10      189.41      188.79     24.26 o 
  -6   9  10        0.15        2.56     10.29 o 
  -5   9  10      488.63      520.29     28.31 o 
  -4   9  10       50.12       24.94     13.35 o 
  -3   9  10      161.09      139.73     14.73 o 
  -2   9  10       43.82       51.51     11.38 o 
  -1   9  10     1139.85     1186.16     31.12 o 
   0   9  10        0.25       -2.12      7.02 o 
   1   9  10      437.53      460.37     19.20 o 
   2   9  10      713.36      804.10     23.94 o 
   3   9  10      674.36      665.39     25.61 o 
   4   9  10        2.56        2.60     10.33 o 
   5   9  10     2225.64     2257.42     54.45 o 
   6   9  10      236.68      294.77     24.67 o 
   7   9  10        0.17        0.60     13.70 o 
   8   9  10       59.98      100.98     24.13 o 
   9   9  10      796.80      958.94     64.04 o 
 -10  10  10       12.55       -3.18     14.78 o 
  -9  10  10       18.71       11.86     15.18 o 
  -8  10  10      137.20      128.41     20.47 o 
  -7  10  10       33.06       33.09     14.24 o 
  -6  10  10      333.24      363.72     26.80 o 
  -5  10  10       16.30       18.82     11.68 o 
  -4  10  10        1.12        2.26     10.35 o 
  -3  10  10       58.36       68.48     32.14 o 
  -2  10  10      513.05      544.43     32.00 o 
  -1  10  10       36.77       17.55      9.95 o 
   0  10  10        5.46       -8.86      8.64 o 
   1  10  10      118.31      113.34     12.37 o 
   2  10  10        0.66       -0.66      9.16 o 
   3  10  10      457.50      467.52     26.56 o 
   4  10  10      377.23      324.03     24.21 o 
   5  10  10       68.53       76.16     26.54 o 
   6  10  10      130.75      160.08     24.84 o 
   7  10  10      124.91      104.16     31.78 o 
   8  10  10       25.32       50.99     19.73 o 
   9  10  10       43.90       48.88     21.19 o 
  -9  11  10        5.42        3.42     15.18 o 
  -8  11  10      230.89      232.20     25.34 o 
  -7  11  10        3.80       23.38     13.74 o 
  -6  11  10       42.79       25.29     16.24 o 
  -5  11  10        0.86        8.52     11.47 o 
  -4  11  10      693.08      755.85     33.99 o 
  -3  11  10      459.19      495.70     24.56 o 
  -2  11  10      388.34      397.29     23.63 o 
  -1  11  10      528.56      490.04     23.93 o 
   0  11  10        7.80       -0.32     11.17 o 
   1  11  10     1038.16      969.68     35.71 o 
   2  11  10      530.24      544.50     29.24 o 
   3  11  10      210.62      173.62     19.84 o 
   4  11  10       73.48       71.98     15.66 o 
   5  11  10      367.48      391.76     41.92 o 
   6  11  10      193.82      216.57     27.38 o 
   7  11  10       12.62       30.51     18.57 o 
   8  11  10       89.38       33.40     27.07 o 
  -8  12  10        0.45       18.00     15.05 o 
  -7  12  10      311.89      352.90     29.78 o 
  -6  12  10       20.35        1.72     13.41 o 
  -5  12  10       30.01       39.19     14.38 o 
  -4  12  10        1.49      -15.04     10.19 o 
  -3  12  10      341.47      379.29     33.26 o 
  -2  12  10        9.64        7.81     10.37 o 
  -1  12  10       31.28       24.84     12.81 o 
   0  12  10       24.56       22.62     13.40 o 
   1  12  10      284.29      313.34     25.00 o 
   2  12  10       15.41        5.50     14.85 o 
   3  12  10      100.45       44.51     22.34 o 
   4  12  10        1.13       10.82     18.84 o 
   5  12  10       31.66       32.92     16.32 o 
   6  12  10      121.51      159.76     25.60 o 
   7  12  10       11.62       -0.13     16.74 o 
  -7  13  10       55.43       88.47     19.93 o 
  -6  13  10        4.48        0.13     13.51 o 
  -5  13  10      564.47      608.23     35.21 o 
  -4  13  10      221.47      243.23     26.56 o 
  -3  13  10       11.41        5.22     15.88 o 
  -2  13  10      767.08      773.71     51.93 o 
  -1  13  10      455.84      488.74     33.83 o 
   0  13  10        0.24        2.49     11.93 o 
   1  13  10       35.18       29.86     14.32 o 
   2  13  10      614.52      704.38     62.74 o 
   3  13  10        3.11       17.92     20.36 o 
   4  13  10        0.24      -12.20     16.71 o 
   5  13  10       89.70       83.59     32.52 o 
   6  13  10       52.82       60.53     20.77 o 
  -6  14  10       63.80       58.43     18.83 o 
  -5  14  10       13.04       21.84     15.32 o 
  -4  14  10       11.64       10.44     15.03 o 
  -3  14  10       44.49       17.62     21.55 o 
  -2  14  10      178.56      158.47     25.54 o 
  -1  14  10      276.31      279.86     25.93 o 
   0  14  10      160.73      180.37     25.65 o 
   1  14  10       24.17      102.21     29.02 o 
   2  14  10       35.11       13.00     21.89 o 
   3  14  10       30.54       -4.20     42.12 o 
   4  14  10       34.25       -7.33     19.60 o 
  -3  15  10       62.82       40.96     25.12 o 
  -2  15  10       58.41       79.38     40.72 o 
  -1  15  10      117.20      121.13     36.05 o 
   0  15  10        4.34        0.14     18.20 o 
   1  15  10       17.83        7.85     19.33 o 
   2  15  10       45.25       37.33     22.22 o 
 -13   0  11       21.51       39.71     35.38 o 
 -11   0  11      118.95       90.85     50.01 o 
  -9   0  11      190.72      161.75     25.29 o 
  -7   0  11      257.60      183.30     19.56 o 
  -5   0  11       66.58       74.50     13.16 o 
  -3   0  11     1693.43     1797.02     42.27 o 
  -1   0  11      403.92      388.12     26.47 o 
   1   0  11     4233.20     4078.44     88.66 o 
   3   0  11        5.68       14.30      8.54 o 
   5   0  11      484.29      665.84     51.98 o 
   7   0  11     3986.22     4274.56     83.51 o 
   9   0  11      194.74      174.99     29.52 o 
  11   0  11      312.43      271.07     49.63 o 
 -13   1  11        6.71        8.65     17.22 o 
 -12   1  11       39.38       73.80     20.83 o 
 -11   1  11      111.27      112.92     17.85 o 
 -10   1  11      304.91      270.32     22.74 o 
  -9   1  11       77.20       89.28     13.49 o 
  -8   1  11     1125.50     1206.06     30.31 o 
  -7   1  11     1266.61     1149.70     27.55 o 
  -6   1  11      107.51      120.19     11.62 o 
  -5   1  11       33.12       51.96      8.44 o 
  -4   1  11     3219.52     3151.11     41.66 o 
  -3   1  11      103.89      113.01      8.61 o 
  -2   1  11     1913.20     1482.89     27.56 o 
  -1   1  11     3284.91     3186.32     53.33 o 
   0   1  11     2660.56     2373.29     44.74 o 
   1   1  11        0.83       10.77      5.95 o 
   2   1  11     3498.66     3127.28     38.52 o 
   3   1  11      534.42      604.29     17.31 o 
   4   1  11       97.04      128.20     10.63 o 
   5   1  11      372.96      431.66     17.73 o 
   6   1  11     4670.25     4839.92     61.60 o 
   7   1  11     1074.76      967.01     26.71 o 
   8   1  11       49.29       40.70     11.89 o 
   9   1  11      341.22      314.96     28.86 o 
  10   1  11      218.35      234.94     28.44 o 
  11   1  11        5.34        8.08     19.23 o 
 -12   2  11      297.61      375.71     40.20 o 
 -11   2  11      129.47       76.53     26.00 o 
 -10   2  11      169.71      174.07     23.16 o 
  -9   2  11       37.92       28.63     10.44 o 
  -8   2  11      255.09      225.21     20.24 o 
  -7   2  11     2539.40     2607.70     42.29 o 
  -6   2  11     6663.66     6424.39     71.91 o 
  -5   2  11        1.65        3.93      6.79 o 
  -4   2  11      270.61      283.43     13.30 o 
  -3   2  11     1575.80     1546.53     28.28 o 
  -2   2  11      301.42      248.34     12.98 o 
  -1   2  11     3074.91     2834.94     40.73 o 
   0   2  11     3686.87     3677.23     48.40 o 
   1   2  11     4363.73     4253.62     62.56 o 
   3   2  11      279.32      276.95     14.07 o 
   4   2  11      115.90      114.25     10.53 o 
   5   2  11      497.85      468.75     18.23 o 
   6   2  11     1760.33     1888.56     35.83 o 
   7   2  11      414.56      419.11     21.72 o 
   8   2  11       40.35       19.48     12.20 o 
   9   2  11        0.82        5.26     13.63 o 
  10   2  11      638.33      679.93     40.22 o 
  11   2  11        5.30        3.77     18.35 o 
 -12   3  11        0.89       37.99     18.78 o 
 -11   3  11      855.57      872.71     46.26 o 
 -10   3  11       55.11       89.42     16.65 o 
  -9   3  11       75.02      132.04     17.78 o 
  -8   3  11       11.88       23.97      9.91 o 
  -7   3  11     1848.78     1900.71     35.77 o 
  -6   3  11      507.08      551.22     19.51 o 
  -5   3  11     3268.03     3380.96     46.40 o 
  -4   3  11     3700.65     3906.41     49.09 o 
  -3   3  11      230.31      244.34     12.00 o 
  -2   3  11      926.68      853.51     23.58 o 
  -1   3  11     5787.46     5564.89     66.22 o 
   0   3  11      608.84      563.45     26.95 o 
   1   3  11     1284.72     1239.75     26.75 o 
   2   3  11       24.97       12.18      5.86 o 
   3   3  11      844.93      859.68     20.86 o 
   4   3  11     1385.94     1580.98     32.53 o 
   5   3  11      392.53      427.44     18.75 o 
   6   3  11      808.63      825.75     27.03 o 
   7   3  11       57.40       58.15     12.91 o 
   8   3  11        7.02       29.83     11.71 o 
   9   3  11      368.53      357.49     39.14 o 
  10   3  11        4.45      -13.40     13.40 o 
  11   3  11      217.05      280.76     41.11 o 
 -12   4  11       75.13       36.78     19.22 o 
 -11   4  11      260.55      258.07     29.33 o 
 -10   4  11      110.79       67.14     16.24 o 
  -9   4  11      955.37      998.31     37.09 o 
  -8   4  11       27.56       21.92     11.21 o 
  -7   4  11      155.51      114.19     16.40 o 
  -6   4  11      478.46      551.87     19.88 o 
  -5   4  11     2401.43     2223.42     36.73 o 
  -4   4  11      607.63      737.64     20.21 o 
  -3   4  11     1305.50     1263.81     25.11 o 
  -2   4  11     2164.46     2476.94     35.26 o 
  -1   4  11        5.92       23.62      6.00 o 
   0   4  11      152.27       81.64      7.80 o 
   1   4  11     1550.04     1798.25     33.86 o 
   2   4  11     1398.58     1445.07     30.73 o 
   3   4  11     1673.76     1594.65     38.58 o 
   4   4  11       17.00       47.69      9.98 o 
   5   4  11     1262.06     1169.40     30.46 o 
   6   4  11     3080.29     2834.86     68.71 o 
   7   4  11       35.55       12.49     10.62 o 
   8   4  11       20.05       18.31     11.77 o 
   9   4  11      376.10      386.69     29.02 o 
  10   4  11      201.68      218.45     59.49 o 
  11   4  11       29.99      -10.41     32.45 o 
 -12   5  11        6.89        7.17     16.42 o 
 -11   5  11       11.60        9.03     14.14 o 
 -10   5  11      108.40       82.89     16.90 o 
  -9   5  11      548.02      631.70     56.32 o 
  -8   5  11       46.11       75.73     16.53 o 
  -7   5  11       11.61        0.67     10.56 o 
  -6   5  11       83.07       90.58     12.77 o 
  -5   5  11     2764.51     2822.61     42.58 o 
  -4   5  11     1086.56     1117.87     25.07 o 
  -3   5  11       29.38       38.66      7.79 o 
  -2   5  11      107.35      123.54     10.06 o 
  -1   5  11     1979.67     1711.02     28.97 o 
   0   5  11       38.66       30.24      6.92 o 
   1   5  11        0.86        3.78      6.91 o 
   2   5  11      368.99      334.05     18.88 o 
   3   5  11      131.23      198.96     14.63 o 
   4   5  11       41.85       57.19     10.65 o 
   5   5  11      331.54      330.16     18.83 o 
   6   5  11      925.74     1010.90     48.33 o 
   7   5  11       55.22       53.01     20.70 o 
   8   5  11      211.14      207.34     25.56 o 
   9   5  11       84.78       77.42     19.88 o 
  10   5  11       40.56       25.00     23.82 o 
  11   5  11      124.69      168.86     34.09 o 
 -12   6  11        3.53        2.78     17.33 o 
 -11   6  11        1.70       10.32     14.35 o 
 -10   6  11       20.55       31.15     14.97 o 
  -9   6  11       72.38       73.12     16.43 o 
  -8   6  11      510.71      410.45     28.14 o 
  -7   6  11      360.81      394.31     27.33 o 
  -6   6  11       81.77       94.11     15.25 o 
  -5   6  11      213.96      316.23     18.27 o 
  -4   6  11      382.63      360.56     16.19 o 
  -3   6  11      339.71      401.23     20.16 o 
  -2   6  11       49.99       41.23      7.76 o 
  -1   6  11      135.99      111.01      9.87 o 
   0   6  11      358.17      418.33     15.88 o 
   1   6  11     1449.12     1465.05     32.22 o 
   2   6  11      299.39      365.59     31.42 o 
   3   6  11        3.76       -5.11      7.10 o 
   4   6  11      352.10      413.15     20.06 o 
   5   6  11      136.26      161.13     17.33 o 
   6   6  11        0.65       -5.29      9.15 o 
   7   6  11      255.33      244.25     28.91 o 
   8   6  11      202.01      167.20     24.56 o 
   9   6  11       51.85       64.50     20.52 o 
  10   6  11      275.82      375.10     35.43 o 
 -11   7  11      172.16      128.17     22.28 o 
 -10   7  11       98.29      114.99     19.76 o 
  -9   7  11      155.65      148.98     19.70 o 
  -8   7  11        5.75       23.67     12.77 o 
  -7   7  11        2.89        2.17     11.14 o 
  -6   7  11      666.01      748.12     32.23 o 
  -5   7  11      439.57      526.82     23.06 o 
  -4   7  11      161.41      173.66     14.89 o 
  -3   7  11      549.46      561.89     22.03 o 
  -2   7  11       24.35        8.16      7.59 o 
  -1   7  11     1834.46     1699.39     37.70 o 
   0   7  11      720.49      692.95     20.25 o 
   1   7  11      313.89      293.16     17.01 o 
   2   7  11      403.20      416.24     20.05 o 
   3   7  11     2292.61     2296.06     49.03 o 
   4   7  11      379.81      437.48     20.98 o 
   5   7  11      826.63      998.09     34.05 o 
   6   7  11       49.83       29.35     19.40 o 
   7   7  11       80.60       77.47     24.12 o 
   8   7  11        9.73       14.25     15.48 o 
   9   7  11      230.76      252.63     30.75 o 
  10   7  11       10.03        5.87     16.86 o 
 -11   8  11        3.12        1.94     14.89 o 
 -10   8  11       75.40       42.01     18.67 o 
  -9   8  11      103.09       92.66     18.58 o 
  -8   8  11      290.40      344.54     27.38 o 
  -7   8  11      115.89      104.68     17.40 o 
  -6   8  11     2857.77     3102.45     65.52 o 
  -5   8  11      190.58      207.44     23.03 o 
  -4   8  11      906.15      988.07     29.62 o 
  -3   8  11        2.07       20.77      9.24 o 
  -2   8  11     1469.58     1310.51     32.31 o 
  -1   8  11      953.47     1114.98     26.52 o 
   0   8  11     2695.79     2862.55     43.68 o 
   1   8  11       10.67       -5.09      7.73 o 
   2   8  11      193.29      199.02     15.92 o 
   3   8  11        5.58        6.85      8.60 o 
   4   8  11     3909.67     4008.07    152.17 o 
   5   8  11      687.94      661.32     46.33 o 
   6   8  11       90.05       94.39     19.04 o 
   7   8  11        4.74       22.11     15.20 o 
   8   8  11      494.28      520.36     38.14 o 
   9   8  11       14.46       -0.93     16.65 o 
 -10   9  11      228.52      262.10     28.19 o 
  -9   9  11       11.16       28.37     16.81 o 
  -8   9  11      856.06      799.29     44.90 o 
  -7   9  11       79.46       82.05     16.32 o 
  -6   9  11       28.56       16.47     12.26 o 
  -5   9  11       37.30       40.11     12.70 o 
  -4   9  11     1278.52     1327.05     43.65 o 
  -3   9  11      124.92      144.72     17.78 o 
  -2   9  11       96.19      125.47     20.92 o 
  -1   9  11      707.15      750.33     26.45 o 
   0   9  11       11.03       16.66      8.71 o 
   1   9  11        0.08        7.70      8.96 o 
   2   9  11       10.01       -9.98     11.19 o 
   3   9  11       85.38       61.15     13.52 o 
   4   9  11        3.00       -1.49     12.39 o 
   5   9  11      721.93      650.76     56.04 o 
   6   9  11      198.14      167.93     24.57 o 
   7   9  11       13.27      -10.32     21.29 o 
   8   9  11      205.59      173.31     27.32 o 
   9   9  11        0.45       -2.49     17.18 o 
 -10  10  11       69.95       69.17     19.76 o 
  -9  10  11      984.01     1027.30     51.92 o 
  -8  10  11       23.51       33.73     16.53 o 
  -7  10  11      122.02       81.08     18.44 o 
  -6  10  11       26.18       10.41     12.36 o 
  -5  10  11      343.07      383.25     26.42 o 
  -4  10  11      159.04      203.19     33.74 o 
  -3  10  11      197.98      221.40     17.56 o 
  -2  10  11       16.77       28.41     10.47 o 
  -1  10  11       16.91        7.68      9.97 o 
   0  10  11      116.27      161.16     17.76 o 
   1  10  11      644.60      664.20     26.65 o 
   2  10  11       15.32       -2.17     10.07 o 
   3  10  11      549.58      534.01     36.87 o 
   4  10  11      148.75      176.10     23.44 o 
   5  10  11      209.25      237.00     27.74 o 
   6  10  11       64.91       55.50     18.86 o 
   7  10  11      381.74      526.76     39.05 o 
   8  10  11        0.08      -22.32     15.87 o 
  -9  11  11        0.37       14.51     16.00 o 
  -8  11  11       30.69       20.10     19.27 o 
  -7  11  11      321.23      368.21     29.72 o 
  -6  11  11       33.17       46.62     14.87 o 
  -5  11  11      184.58      204.57     24.08 o 
  -4  11  11        4.06       11.22     11.08 o 
  -3  11  11        3.08       16.50     10.18 o 
  -2  11  11       56.36       39.09     12.84 o 
  -1  11  11      675.47      753.50     34.84 o 
   0  11  11        4.90       -3.59     13.39 o 
   1  11  11       69.99       48.01     23.90 o 
   2  11  11        0.72        8.74     13.28 o 
   3  11  11        1.58        0.54     13.72 o 
   4  11  11      226.19      211.04     25.83 o 
   5  11  11      385.77      337.59     32.29 o 
   6  11  11        1.15        7.67     15.50 o 
   7  11  11        1.42       13.28     17.04 o 
  -8  12  11       23.25       26.75     16.44 o 
  -7  12  11       12.17        2.93     14.75 o 
  -6  12  11       48.19       50.33     17.87 o 
  -5  12  11        0.20       -4.14     12.41 o 
  -4  12  11       91.76       93.24     18.28 o 
  -3  12  11       20.14       24.63     15.51 o 
  -2  12  11     1111.19     1107.74     48.35 o 
  -1  12  11       27.28       57.32     17.66 o 
   0  12  11      126.82      195.08     25.43 o 
   1  12  11       62.35       68.43     18.70 o 
   2  12  11      213.60      151.95     29.83 o 
   3  12  11        3.18       -7.87     51.16 o 
   4  12  11     1218.35     1321.64     52.58 o 
   5  12  11       37.49       24.37     16.62 o 
   6  12  11        0.31       12.87     16.25 o 
  -7  13  11       48.32       18.33     21.79 o 
  -6  13  11        0.13        7.27     14.84 o 
  -5  13  11       89.90       87.37     18.37 o 
  -4  13  11       23.48       12.06     16.01 o 
  -3  13  11       71.27       52.29     24.50 o 
  -2  13  11        1.13        3.78     15.36 o 
  -1  13  11       31.49       69.81     19.29 o 
   0  13  11        5.87       -7.66     13.90 o 
   1  13  11      126.17      132.97     24.19 o 
   2  13  11       54.38      -13.74     27.23 o 
   3  13  11       14.88      -22.83     28.57 o 
   4  13  11        0.44       20.44     19.20 o 
   5  13  11        6.41        6.57     30.67 o 
  -5  14  11       54.71       53.06     20.07 o 
  -4  14  11        0.80       10.12     20.22 o 
  -3  14  11      128.37      145.85     31.43 o 
  -2  14  11        9.30       -6.22     19.03 o 
  -1  14  11        2.28        7.81     15.23 o 
   0  14  11       14.36       -0.59     30.37 o 
   1  14  11      296.62      259.16     37.05 o 
   2  14  11       44.94       22.18     19.40 o 
   3  14  11        0.58      -14.43     32.83 o 
   4  14  11       38.22       74.78     27.02 o 
  -2  15  11       70.96      103.75     29.51 o 
  -1  15  11        1.81       -5.78     15.70 o 
   0  15  11       15.84        0.08     18.62 o 
   1  15  11        1.37        3.51     20.97 o 
 -12   0  12      616.56      652.86     94.49 o 
 -10   0  12        0.41       -9.12     15.04 o 
  -8   0  12     1028.09      956.62     51.23 o 
  -6   0  12     3178.53     3535.34     69.60 o 
  -4   0  12      595.17      649.16     26.31 o 
  -2   0  12     1141.59      953.46     40.47 o 
   0   0  12     5180.19     5204.89    144.31 o 
   2   0  12     7321.35     7589.52    140.45 o 
   4   0  12     7734.51     7729.25    145.67 o 
   6   0  12       34.66       22.56     20.43 o 
   8   0  12      673.50      892.23     72.28 o 
  10   0  12      161.05      140.11     42.51 o 
 -12   1  12      147.28      182.70     27.93 o 
 -11   1  12      222.23      167.22     20.84 o 
 -10   1  12      698.48      732.04     33.23 o 
  -9   1  12        0.77       11.20      9.60 o 
  -8   1  12      506.19      513.33     21.37 o 
  -7   1  12        2.94        3.51      7.83 o 
  -6   1  12     1435.60     1523.98     30.83 o 
  -5   1  12       50.81       97.20     11.60 o 
  -4   1  12      943.87     1069.40     23.10 o 
  -3   1  12       12.33        0.19      5.23 o 
  -2   1  12      130.48      148.95     10.26 o 
  -1   1  12     1215.56     1243.62     36.20 o 
   0   1  12      124.52      103.43     12.63 o 
   1   1  12      224.18      168.79     15.34 o 
   2   1  12     1809.51     1420.77     36.11 o 
   3   1  12      134.67      114.51     14.43 o 
   4   1  12      511.01      427.65     22.91 o 
   5   1  12     1556.00     1414.35     38.36 o 
   6   1  12      858.26      894.17     31.55 o 
   7   1  12       66.13      106.56     15.38 o 
   8   1  12      507.75      548.45     32.76 o 
   9   1  12      487.38      685.14     46.86 o 
  10   1  12        2.54      -22.65     16.19 o 
  11   1  12       13.80       -1.28     19.19 o 
 -12   2  12       32.76       22.16     18.53 o 
 -11   2  12       74.78       72.95     19.67 o 
 -10   2  12        8.90       45.23     17.12 o 
  -9   2  12     1354.66     1458.16     49.73 o 
  -8   2  12      325.80      295.02     18.99 o 
  -7   2  12       10.51       19.12      8.34 o 
  -6   2  12      214.88      246.26     14.83 o 
  -5   2  12     3547.70     3785.80     49.96 o 
  -4   2  12      189.04      180.84     11.76 o 
  -3   2  12     1651.25     1561.99     26.96 o 
  -2   2  12      632.64      501.98     21.08 o 
  -1   2  12     2471.65     2217.10     35.93 o 
   0   2  12     1247.57     1273.63     33.33 o 
   1   2  12     5148.04     5097.79     82.75 o 
   2   2  12      178.18      128.13     14.50 o 
   3   2  12      627.90      654.25     27.16 o 
   4   2  12       51.62       46.88     10.36 o 
   5   2  12     2107.22     2276.24     49.41 o 
   6   2  12        9.11       -7.26      9.88 o 
   7   2  12       98.85       66.07     16.28 o 
   8   2  12      186.76      229.88     24.01 o 
   9   2  12       92.53       46.89     19.72 o 
  10   2  12        0.16        7.08     16.51 o 
  11   2  12       89.37       87.70     26.46 o 
 -12   3  12       24.53       22.66     23.82 o 
 -11   3  12       51.84       55.99     32.61 o 
 -10   3  12      154.31      133.85     19.59 o 
  -9   3  12       34.22        2.79     10.91 o 
  -8   3  12       12.95        6.18      9.08 o 
  -7   3  12       24.84        1.56      7.98 o 
  -6   3  12        1.13       11.19      7.52 o 
  -5   3  12        7.56        1.21      7.11 o 
  -4   3  12      819.81      884.08     22.16 o 
  -3   3  12       96.75      162.11     11.24 o 
  -2   3  12      196.75      205.26     13.17 o 
  -1   3  12      497.88      419.87     16.68 o 
   0   3  12     1471.81     1405.65     29.01 o 
   1   3  12       15.42        5.73      6.28 o 
   2   3  12     1088.53     1090.86     26.96 o 
   3   3  12       62.94       67.08     10.88 o 
   4   3  12      868.80      907.53     26.69 o 
   5   3  12      208.08      239.76     16.89 o 
   6   3  12       58.94       40.00     10.63 o 
   7   3  12      129.52      177.52     19.37 o 
   8   3  12       24.07       17.10     13.63 o 
   9   3  12      112.39      120.46     20.44 o 
  10   3  12       64.88       85.65     24.29 o 
  11   3  12       48.42       34.49     34.11 o 
 -12   4  12       31.71        3.82     16.44 o 
 -11   4  12       88.52       82.88     20.96 o 
 -10   4  12      182.23      165.91     20.76 o 
  -9   4  12      179.37      188.81     30.11 o 
  -8   4  12       90.02      127.80     16.88 o 
  -7   4  12      191.72      263.70     21.51 o 
  -6   4  12      393.17      404.17     18.02 o 
  -5   4  12     1599.44     1646.49     31.98 o 
  -4   4  12      305.59      225.05     20.18 o 
  -3   4  12        7.53       27.41      7.39 o 
  -2   4  12      426.33      429.58     17.95 o 
  -1   4  12       56.54       54.06      9.03 o 
   0   4  12      457.60      318.20     15.89 o 
   1   4  12      573.53      551.26     36.90 o 
   2   4  12      748.76      723.83     23.05 o 
   3   4  12      267.73      224.73     15.38 o 
   4   4  12       59.93       73.23     11.50 o 
   5   4  12      211.74      211.51     16.43 o 
   6   4  12      625.86      679.96     30.18 o 
   7   4  12       97.02       96.15     15.45 o 
   8   4  12      148.77      155.29     22.28 o 
   9   4  12        2.49        4.51     26.41 o 
  10   4  12        7.88        4.96     24.94 o 
 -12   5  12        3.86       17.86     17.40 o 
 -11   5  12      108.03       94.00     19.11 o 
 -10   5  12       38.31       60.69     16.26 o 
  -9   5  12       91.17       69.45     15.43 o 
  -8   5  12      221.50      223.63     21.59 o 
  -7   5  12      642.08      648.76     40.45 o 
  -6   5  12      343.19      469.13     21.89 o 
  -5   5  12       71.74       76.46     10.51 o 
  -4   5  12      514.13      581.24     19.46 o 
  -3   5  12     1538.63     1656.13     46.48 o 
  -2   5  12       18.87       12.05      7.80 o 
  -1   5  12      586.30      618.54     23.13 o 
   0   5  12      179.72      190.61     13.99 o 
   1   5  12      291.68      227.06     14.96 o 
   2   5  12        1.77       26.19      8.55 o 
   3   5  12      201.72      235.88     15.94 o 
   4   5  12      237.89      227.81     27.63 o 
   5   5  12      181.61      207.10     16.51 o 
   6   5  12       15.41       31.75     11.75 o 
   7   5  12      175.79      175.89     21.44 o 
   8   5  12      788.19      883.70     44.35 o 
   9   5  12      502.41      449.71     52.30 o 
  10   5  12       75.18       50.01     32.45 o 
 -11   6  12      156.89      150.58     22.24 o 
 -10   6  12      208.89      165.01     21.77 o 
  -9   6  12      429.18      333.01     26.49 o 
  -8   6  12      287.77      268.81     22.98 o 
  -7   6  12       53.69      115.95     23.92 o 
  -6   6  12      387.86      370.21     24.04 o 
  -5   6  12      729.95      738.62     25.85 o 
  -4   6  12       99.12       51.72     10.67 o 
  -3   6  12      925.80     1019.45     24.61 o 
  -2   6  12       76.57       74.75     12.37 o 
  -1   6  12       37.41       22.97      9.00 o 
   0   6  12     1696.60     1654.21     35.05 o 
   1   6  12     1731.77     1588.70     34.60 o 
   2   6  12        3.38       11.46      8.94 o 
   3   6  12       96.49       97.88     12.35 o 
   4   6  12       99.23      151.21     14.57 o 
   5   6  12      149.19      164.62     17.76 o 
   6   6  12      465.35      442.07     36.09 o 
   7   6  12      130.92      114.03     20.91 o 
   8   6  12      279.24      317.95     31.14 o 
   9   6  12        7.99       -5.95     21.57 o 
  10   6  12      173.18      163.67     31.40 o 
 -11   7  12       11.25      -12.48     13.24 o 
 -10   7  12      372.29      424.48     31.18 o 
  -9   7  12       15.87        4.35     12.44 o 
  -8   7  12       33.44       30.53     13.86 o 
  -7   7  12      127.37      129.20     18.41 o 
  -6   7  12      624.65      572.87     29.08 o 
  -5   7  12       41.06       50.98     11.78 o 
  -4   7  12     1941.35     1941.48     40.36 o 
  -3   7  12       22.20        7.06      9.60 o 
  -2   7  12       12.23       16.04      8.52 o 
   0   7  12     2433.49     2563.05     45.85 o 
   1   7  12       61.37       51.84     10.96 o 
   2   7  12     1646.44     1571.15     36.20 o 
   3   7  12       33.39       32.93      9.75 o 
   4   7  12       58.07       35.25     10.84 o 
   5   7  12      153.93      193.60     20.85 o 
   6   7  12     1450.27     1511.84     52.46 o 
   7   7  12      155.80      193.03     25.63 o 
   8   7  12       95.13       85.89     21.05 o 
   9   7  12        1.73       12.58     18.36 o 
 -10   8  12      197.37      193.84     23.85 o 
  -9   8  12      111.53       52.08     17.52 o 
  -8   8  12      323.45      438.58     30.31 o 
  -7   8  12        0.94        2.77     12.36 o 
  -6   8  12      579.98      714.69     32.92 o 
  -5   8  12      133.50       82.14     15.50 o 
  -4   8  12       73.49       71.18     12.36 o 
  -3   8  12      251.60      264.77     20.99 o 
  -2   8  12     2313.82     2291.49     51.13 o 
  -1   8  12       13.02        7.27      8.88 o 
   0   8  12      259.08      349.24     19.33 o 
   1   8  12       64.00       45.71     11.72 o 
   2   8  12     1411.50     1428.59     50.73 o 
   3   8  12      831.63      922.44     28.98 o 
   4   8  12      226.73      200.85     26.98 o 
   5   8  12      270.18      313.52     28.18 o 
   6   8  12       96.13      126.21     39.44 o 
   7   8  12      370.29      445.06     37.55 o 
   8   8  12       14.21       29.68     18.39 o 
   9   8  12       46.82       32.96     18.93 o 
 -10   9  12       30.11       18.54     15.89 o 
  -9   9  12        0.17        5.08     23.75 o 
  -8   9  12       52.42       31.81     15.27 o 
  -7   9  12      158.83      181.38     21.78 o 
  -6   9  12       18.84       47.87     14.17 o 
  -5   9  12        1.36      -14.55      9.70 o 
  -4   9  12       21.74       19.68     11.62 o 
  -3   9  12      595.36      639.57     29.69 o 
  -2   9  12        4.45        2.80     10.49 o 
  -1   9  12      807.94      870.46     32.47 o 
   0   9  12       46.25       39.73     10.84 o 
   1   9  12      259.16      273.08     18.58 o 
   2   9  12      125.05      126.36     14.53 o 
   3   9  12      818.91      800.44     32.57 o 
   4   9  12       27.77       24.84     13.47 o 
   5   9  12      110.67       88.09     18.54 o 
   6   9  12      113.29      134.86     22.89 o 
   7   9  12      520.81      665.46     44.15 o 
   8   9  12       15.04       -1.26     20.91 o 
  -9  10  12       64.66       69.51     18.21 o 
  -8  10  12       83.84       87.23     19.23 o 
  -7  10  12       72.68       57.27     19.49 o 
  -6  10  12      280.90      242.31     28.13 o 
  -5  10  12       30.52       32.69     16.54 o 
  -4  10  12       42.19       45.23     16.38 o 
  -3  10  12        3.37        3.65     10.37 o 
  -2  10  12      559.22      544.97     28.32 o 
  -1  10  12      107.24       77.93     15.50 o 
   0  10  12       88.62       55.86     15.36 o 
   1  10  12      170.91      153.57     18.34 o 
   2  10  12       52.66       35.11     15.48 o 
   3  10  12      123.52       35.21     47.53 o 
   4  10  12      320.92      386.44     32.08 o 
   5  10  12       91.73      104.13     21.19 o 
   6  10  12       11.09        9.09     16.19 o 
   7  10  12       30.01       35.08     27.05 o 
   8  10  12        4.15        1.83     17.02 o 
  -8  11  12       39.92       34.67     20.89 o 
  -7  11  12      274.99      289.64     32.19 o 
  -6  11  12      254.91      227.25     28.68 o 
  -5  11  12        1.87       -2.44     15.30 o 
  -4  11  12      464.85      405.10     32.89 o 
  -3  11  12      613.68      625.61     31.78 o 
  -2  11  12        0.30       16.25     11.69 o 
  -1  11  12      732.92      796.67     33.56 o 
   0  11  12       16.94       28.18     15.31 o 
   1  11  12      103.28      118.91     21.30 o 
   2  11  12       30.00        1.42     14.12 o 
   3  11  12      653.95      702.79     39.39 o 
   4  11  12       18.20       15.38     15.65 o 
   5  11  12        5.85       -5.25     14.94 o 
   6  11  12       61.46       60.77     20.86 o 
   7  11  12       49.09       39.01     19.40 o 
  -7  12  12       19.98       26.92     19.51 o 
  -6  12  12       16.72       11.91     24.67 o 
  -5  12  12      138.18      101.61     21.37 o 
  -4  12  12       32.78       11.47     15.26 o 
  -3  12  12      223.59      240.07     27.77 o 
  -2  12  12      108.36      132.45     32.48 o 
  -1  12  12       56.73       45.28     17.27 o 
   0  12  12      292.11      281.14     37.56 o 
   1  12  12      111.18       90.45     27.09 o 
   2  12  12      115.24      117.72     28.57 o 
   3  12  12      320.56      334.07     41.18 o 
   4  12  12       18.38        1.44     16.07 o 
   5  12  12        2.84       -6.35     18.36 o 
   6  12  12       14.25       17.93     18.40 o 
  -6  13  12       26.61       24.43     21.99 o 
  -5  13  12      115.64       90.45     21.77 o 
  -4  13  12      143.25      265.01     30.86 o 
  -3  13  12      130.56      163.59     32.96 o 
  -2  13  12        1.79      -19.66     14.61 o 
  -1  13  12      555.97      586.23     39.68 o 
   0  13  12      165.73      158.50     25.11 o 
   1  13  12       16.49       59.39     25.24 o 
   2  13  12        0.72      -11.37     18.07 o 
   3  13  12       68.47       52.23     26.27 o 
   4  13  12       85.35       71.90     39.26 o 
   5  13  12      133.75      148.71     32.08 o 
  -4  14  12        0.36       14.49     20.51 o 
  -3  14  12       13.90       -7.86     18.71 o 
  -2  14  12      122.74      153.39     32.77 o 
  -1  14  12        4.14       15.75     17.85 o 
   0  14  12      120.16       81.72     27.35 o 
   1  14  12        4.83        6.89     42.19 o 
   2  14  12        1.64        0.85     19.91 o 
   3  14  12       26.47        8.85     30.80 o 
 -11   0  13      100.58      142.76     31.05 o 
  -9   0  13     1949.79     1921.27    103.46 o 
  -7   0  13      215.48      275.17     23.17 o 
  -5   0  13      682.55      750.59     30.00 o 
  -3   0  13       32.31       57.89     15.74 o 
  -1   0  13       17.91        7.60     12.92 o 
   1   0  13      585.41      517.66     51.99 o 
   3   0  13        0.29       -2.03     12.41 o 
   5   0  13       36.35       10.12     40.66 o 
   7   0  13     1723.64     1657.91     62.77 o 
   9   0  13       22.46       12.98     21.25 o 
 -12   1  13       36.91       44.98     19.66 o 
 -11   1  13      303.75      293.96     30.33 o 
 -10   1  13      825.47      899.72     36.71 o 
  -9   1  13       28.76        4.92      9.48 o 
  -8   1  13      164.61      151.70     13.99 o 
  -7   1  13       28.46       25.11      8.92 o 
  -6   1  13     2303.52     2295.72     39.16 o 
  -5   1  13      376.69      355.45     16.09 o 
  -4   1  13      963.80      951.07     31.79 o 
  -3   1  13      332.20      364.24     20.95 o 
  -2   1  13     1103.16     1014.65     30.75 o 
  -1   1  13      152.21      148.23     14.85 o 
   0   1  13     3875.77     3922.93     65.11 o 
   1   1  13      144.98      169.84     18.15 o 
   2   1  13      284.48      426.33     31.98 o 
   3   1  13      943.03      953.79     31.73 o 
   4   1  13      909.21      938.91     31.93 o 
   5   1  13        8.47       17.86     11.46 o 
   6   1  13        4.42        2.82      9.64 o 
   7   1  13      663.90      717.45     31.08 o 
   8   1  13      252.89      320.41     27.84 o 
   9   1  13       15.50       11.91     16.86 o 
  10   1  13        4.43        1.25     16.94 o 
 -12   2  13       92.03       54.33     20.27 o 
 -11   2  13      460.11      533.97     37.25 o 
 -10   2  13       54.81       27.26     16.20 o 
  -9   2  13        2.21        7.24      9.75 o 
  -8   2  13        9.07        5.99     10.60 o 
  -7   2  13        1.56        5.20      7.82 o 
  -6   2  13      664.04      663.85     21.85 o 
  -5   2  13     2190.14     2215.16     41.50 o 
  -4   2  13       19.91       27.65      9.24 o 
  -3   2  13      734.61      811.52     32.50 o 
  -2   2  13     1158.36     1462.58     59.89 o 
  -1   2  13     2217.77     2273.62     77.66 o 
   0   2  13     1320.65     1193.08     52.82 o 
   1   2  13      192.44      183.87     16.51 o 
   2   2  13      922.83      809.30     28.82 o 
   3   2  13      649.09      880.27     32.09 o 
   4   2  13     3859.15     3905.20     68.25 o 
   5   2  13      313.42      324.62     21.83 o 
   6   2  13        0.57        2.81      9.86 o 
   7   2  13      819.29      806.83     67.55 o 
   8   2  13      767.78      885.91     43.78 o 
   9   2  13       29.21       48.67     23.86 o 
  10   2  13      191.62      181.22     69.17 o 
 -12   3  13       30.66       51.54     19.63 o 
 -11   3  13        1.84       28.84     17.13 o 
 -10   3  13       44.15       15.35     13.90 o 
  -9   3  13      521.26      553.94     29.71 o 
  -8   3  13       17.95       13.12      8.90 o 
  -7   3  13     1348.20     1267.77     34.38 o 
  -6   3  13     1835.22     1892.68     35.59 o 
  -5   3  13      290.91      307.33     17.76 o 
  -4   3  13     1355.74     1320.73     31.32 o 
  -3   3  13     3226.57     3386.32     51.69 o 
  -2   3  13        3.90       -4.50      6.46 o 
  -1   3  13     1822.97     1997.64     54.30 o 
   0   3  13      701.09      827.70     33.85 o 
   1   3  13      824.30      663.84     35.91 o 
   2   3  13     1539.95     1671.56     41.50 o 
   3   3  13     2740.09     2712.06     54.55 o 
   4   3  13      246.29      228.67     19.48 o 
   5   3  13       11.74        2.48     11.24 o 
   6   3  13       42.30       35.62     14.02 o 
   7   3  13      954.50     1035.33     42.75 o 
   8   3  13        2.48      -14.16     15.44 o 
   9   3  13      138.72       98.96     40.98 o 
  10   3  13        0.66      -11.97     14.89 o 
 -12   4  13       52.49       56.72     21.25 o 
 -11   4  13       87.76      100.70     22.49 o 
 -10   4  13       12.28        8.90     19.09 o 
  -9   4  13       24.78       50.04     13.87 o 
  -8   4  13       15.95       21.54     11.86 o 
  -7   4  13      535.33      532.73     27.57 o 
  -6   4  13      163.99      235.62     17.00 o 
  -5   4  13     1590.02     1695.52     36.91 o 
  -4   4  13      295.43      320.18     17.55 o 
  -3   4  13      769.17      848.32     25.11 o 
  -2   4  13     1133.87     1070.61     27.50 o 
  -1   4  13      270.02      344.71     16.93 o 
   0   4  13        0.16       10.37      8.90 o 
   1   4  13     7929.35     7209.95     99.07 o 
   2   4  13      384.09      450.89     23.74 o 
   3   4  13       35.16       43.18     11.27 o 
   4   4  13      305.28      350.43     22.47 o 
   5   4  13      149.69      131.26     16.72 o 
   6   4  13        8.65       22.87     13.22 o 
   7   4  13      598.23      721.82     46.85 o 
   8   4  13      199.58      199.30     24.66 o 
   9   4  13      240.15      215.37     26.85 o 
  10   4  13        4.79       -9.67     23.42 o 
 -11   5  13        2.00       16.31     17.50 o 
 -10   5  13      247.23      284.69     33.49 o 
  -9   5  13       21.61       37.79     14.29 o 
  -8   5  13        0.60       -6.05     11.04 o 
  -7   5  13       18.04       22.79     11.98 o 
  -6   5  13      258.67      320.92     34.80 o 
  -5   5  13      365.94      519.44     22.38 o 
  -4   5  13      497.42      591.73     24.00 o 
  -3   5  13     2504.66     2660.56     46.46 o 
  -2   5  13      436.01      390.62     18.74 o 
  -1   5  13       90.52       68.10     10.50 o 
   0   5  13     1633.56     1534.13     33.94 o 
   1   5  13      804.19      798.97     24.87 o 
   2   5  13      128.19      180.35     17.43 o 
   3   5  13       22.06       24.47     11.66 o 
   4   5  13      402.65      422.44     60.93 o 
   5   5  13      250.42      300.40     29.48 o 
   6   5  13      967.08      785.01     48.13 o 
   7   5  13       65.95       74.32     18.06 o 
   8   5  13       51.46       94.14     25.19 o 
   9   5  13        8.83       17.01     17.74 o 
  10   5  13      191.60      178.04     48.74 o 
 -11   6  13       30.97       45.24     17.07 o 
 -10   6  13        1.96       15.56     14.28 o 
  -9   6  13      100.12       69.54     16.66 o 
  -8   6  13      225.24      289.60     28.20 o 
  -7   6  13       37.10       22.96     18.41 o 
  -6   6  13       25.65       -1.15     12.82 o 
  -5   6  13      654.55      618.80     28.65 o 
  -4   6  13       24.32       31.85      9.46 o 
  -3   6  13      248.62      208.42     18.46 o 
  -2   6  13      161.46      196.21     15.38 o 
  -1   6  13      500.55      482.62     29.95 o 
   0   6  13      544.33      628.82     23.56 o 
   1   6  13        1.71       -2.84      8.07 o 
   2   6  13        2.23      -10.72      7.15 o 
   3   6  13      425.94      474.92     21.83 o 
   4   6  13      291.71      223.33     20.92 o 
   5   6  13      188.11      199.65     23.13 o 
   6   6  13        0.30       -2.83     11.81 o 
   7   6  13        9.70       41.39     20.24 o 
   8   6  13      203.07      204.51     33.79 o 
   9   6  13       49.31       69.44     37.10 o 
 -11   7  13      167.19      161.91     26.92 o 
 -10   7  13        3.04       20.42     16.98 o 
  -9   7  13        0.91        0.45     14.40 o 
  -8   7  13      180.20      211.44     26.47 o 
  -7   7  13      222.47      184.41     24.44 o 
  -6   7  13       54.02       58.56     15.85 o 
  -5   7  13        9.78       -8.53     10.17 o 
  -4   7  13      186.72      231.66     29.31 o 
  -3   7  13     1534.48     1634.39     43.09 o 
  -2   7  13       87.09       89.47     12.17 o 
  -1   7  13      595.97      637.01     24.05 o 
   0   7  13        3.50        3.36      8.82 o 
   1   7  13        0.66       -6.02      8.18 o 
   2   7  13      743.51      755.28     26.78 o 
   3   7  13      510.60      583.67     26.50 o 
   4   7  13        0.55       14.96     11.47 o 
   5   7  13       60.09       58.71     18.25 o 
   6   7  13       96.70      141.29     27.21 o 
   7   7  13       15.10       11.50     17.94 o 
   8   7  13       10.02       22.68     20.73 o 
   9   7  13      198.19      277.26     38.61 o 
 -10   8  13       55.42       31.03     17.90 o 
  -9   8  13      197.50      171.68     26.01 o 
  -8   8  13     1190.80     1279.89     97.27 o 
  -7   8  13        3.32       13.21     14.18 o 
  -6   8  13      829.19      952.78     44.10 o 
  -5   8  13      213.46      219.53     39.62 o 
  -4   8  13      324.74      292.14     22.38 o 
  -3   8  13       55.98       79.35     14.86 o 
  -2   8  13      735.19      834.45     32.25 o 
  -1   8  13      226.27      229.74     17.40 o 
   0   8  13        0.04       -4.07      8.36 o 
   1   8  13     1006.32      854.64     28.00 o 
   2   8  13      757.16      854.60     28.88 o 
   3   8  13      275.19      241.95     18.65 o 
   4   8  13      269.57      304.71     22.77 o 
   5   8  13      135.04      145.25     26.50 o 
   6   8  13       18.07       40.50     20.24 o 
   7   8  13       15.69        3.83     19.10 o 
   8   8  13      156.26      127.95     29.34 o 
   9   8  13       81.73       73.16     27.45 o 
 -10   9  13      241.39      224.21     35.99 o 
  -9   9  13       78.84       92.17     22.77 o 
  -8   9  13      269.14      323.92     33.16 o 
  -7   9  13        4.24       -5.69     14.55 o 
  -6   9  13      163.38      196.15     30.92 o 
  -5   9  13      290.70      256.45     26.99 o 
  -4   9  13      485.51      518.16     30.65 o 
  -3   9  13        2.72       -2.27     10.15 o 
  -2   9  13       25.55       36.30     12.68 o 
  -1   9  13      578.37      553.12     28.40 o 
   0   9  13      663.91      556.19     34.93 o 
   1   9  13       31.59        1.44      8.60 o 
   2   9  13      788.02      913.07     30.00 o 
   3   9  13      281.26      380.03     29.35 o 
   4   9  13      461.45      419.47     31.74 o 
   5   9  13      365.46      393.88     36.09 o 
   6   9  13      952.81      990.36     63.20 o 
   7   9  13       22.92       13.02     31.18 o 
   8   9  13       14.26       -9.82     21.95 o 
  -9  10  13      137.43      177.65     29.48 o 
  -8  10  13        0.79       -1.45     16.45 o 
  -7  10  13      176.80      214.26     28.66 o 
  -6  10  13       25.13       30.14     17.04 o 
  -5  10  13      165.23      193.68     46.46 o 
  -4  10  13       40.07       44.78     16.28 o 
  -3  10  13      134.90      195.45     29.67 o 
  -2  10  13       10.46       -0.80     10.61 o 
  -1  10  13     1345.34     1403.22     49.89 o 
   0  10  13      136.85      131.12     17.23 o 
   1  10  13      148.75      179.40     19.71 o 
   2  10  13       29.22       27.49     13.08 o 
   3  10  13      122.18      114.27     19.83 o 
   4  10  13      144.86      124.08     22.21 o 
   5  10  13      858.00      821.50     44.15 o 
   6  10  13        5.54       33.52     18.01 o 
   7  10  13        8.22      -17.82     17.10 o 
  -8  11  13       14.14       24.53     17.67 o 
  -7  11  13      138.78      140.07     25.49 o 
  -6  11  13       31.47       25.91     28.24 o 
  -5  11  13       66.34       27.23     16.98 o 
  -4  11  13       33.22       50.60     17.77 o 
  -3  11  13       61.76       43.15     17.19 o 
  -2  11  13       31.50       38.74     13.54 o 
  -1  11  13      301.22      295.45     32.79 o 
   0  11  13        9.74       10.30     11.50 o 
   1  11  13        4.09       23.29     15.38 o 
   2  11  13        0.34      -12.41     16.70 o 
   3  11  13      147.54      166.88     24.43 o 
   4  11  13      130.15      122.01     22.67 o 
   5  11  13       73.80       74.15     21.44 o 
   6  11  13       79.92      111.40     29.11 o 
  -7  12  13       25.01       20.86     18.52 o 
  -6  12  13       11.95        5.32     15.97 o 
  -5  12  13       17.43       14.98     16.18 o 
  -4  12  13       49.28       21.14     15.69 o 
  -3  12  13        7.08        4.72     14.71 o 
  -2  12  13      336.56      355.46     29.85 o 
  -1  12  13        1.18        5.65     15.58 o 
   0  12  13        8.15       -8.26     19.23 o 
   1  12  13        0.26       -5.07     14.52 o 
   2  12  13      185.17      172.90     43.46 o 
   3  12  13        2.17       27.49     32.83 o 
   4  12  13       12.79       11.04     19.60 o 
   5  12  13       17.07       29.80     19.34 o 
  -5  13  13        0.22       -8.05     15.75 o 
  -4  13  13      136.35       95.00     22.24 o 
  -3  13  13       61.42       51.45     34.61 o 
  -2  13  13       11.74      -18.63     14.90 o 
  -1  13  13      116.96      155.28     25.66 o 
   0  13  13        0.62       -1.61     16.26 o 
   1  13  13        1.00       21.36     30.29 o 
   2  13  13       14.97       22.82     21.76 o 
   3  13  13       10.65       13.88     32.96 o 
   4  13  13       14.84       15.63     47.98 o 
  -3  14  13        7.21        6.72     20.71 o 
  -2  14  13       79.27      107.47     30.58 o 
  -1  14  13      186.40      164.78     34.26 o 
   0  14  13        0.10       -7.17     20.60 o 
   1  14  13       20.56       48.14     29.52 o 
   2  14  13       12.89      -16.25     16.87 o 
 -12   0  14       12.53       17.05     30.54 o 
 -10   0  14      408.90      391.74     37.11 o 
  -8   0  14      334.10      451.10     37.20 o 
  -6   0  14      273.39      249.24     30.54 o 
  -4   0  14     2811.37     2640.96     75.42 o 
  -2   0  14      414.52      290.17     27.48 o 
   0   0  14     2238.07     2170.16     67.36 o 
   2   0  14     7835.81     8782.15    163.59 o 
   4   0  14       21.02       -7.76     20.23 o 
   6   0  14      206.28      240.69     31.50 o 
   8   0  14       34.77       46.83     27.87 o 
  10   0  14        1.49        9.16     25.45 o 
 -12   1  14      149.69      224.32     29.24 o 
 -11   1  14       41.11       89.79     20.67 o 
 -10   1  14      139.80       88.19     15.88 o 
  -9   1  14       68.23      108.46     16.15 o 
  -8   1  14        8.60       18.36      9.99 o 
  -7   1  14      625.37      614.31     24.67 o 
  -6   1  14      186.69      183.38     18.72 o 
  -5   1  14       77.25       74.32     21.53 o 
  -4   1  14      432.36      426.65     32.51 o 
  -3   1  14      628.89      720.85     29.17 o 
  -2   1  14        6.95        3.72      9.01 o 
  -1   1  14        7.76        3.87      8.35 o 
   0   1  14     1192.69     1096.92     33.64 o 
   1   1  14      547.52      425.98     29.54 o 
   2   1  14      592.82      759.39     29.82 o 
   3   1  14      674.56      672.36     28.94 o 
   4   1  14      207.77      212.84     19.29 o 
   5   1  14        0.14       14.54     10.71 o 
   6   1  14     1221.77     1345.16     65.59 o 
   7   1  14      860.42      979.68     80.44 o 
   8   1  14        0.25        5.82     15.47 o 
   9   1  14       17.51       33.03     18.31 o 
  10   1  14      285.86      318.77     38.96 o 
 -12   2  14       86.10      129.27     31.18 o 
 -11   2  14      366.56      398.37     62.87 o 
 -10   2  14      121.10      101.46     23.63 o 
  -9   2  14      392.40      361.47     36.39 o 
  -8   2  14       17.77       14.65     10.50 o 
  -7   2  14      551.45      500.89     27.50 o 
  -6   2  14      273.44      284.28     20.85 o 
  -5   2  14     1130.71      904.83     37.53 o 
  -4   2  14       15.73       13.05      9.74 o 
  -3   2  14        6.29       -1.19      7.66 o 
  -2   2  14      582.36      649.73     32.66 o 
  -1   2  14       48.52       74.22     12.48 o 
   0   2  14     1331.37     1141.69     45.48 o 
   1   2  14      152.64      187.73     18.44 o 
   2   2  14      244.74      332.50     21.90 o 
   3   2  14      298.31      339.89     29.55 o 
   4   2  14      150.96      135.68     17.71 o 
   5   2  14      468.68      362.36     23.71 o 
   6   2  14       49.67       23.17     11.77 o 
   7   2  14       15.55       18.68     21.06 o 
   8   2  14       53.39       87.90     19.31 o 
   9   2  14        1.32       -0.46     15.91 o 
  10   2  14        6.60       24.75     21.13 o 
 -12   3  14       61.21       49.27     24.12 o 
 -11   3  14        0.26      -21.97     14.65 o 
 -10   3  14      502.43      476.72     34.56 o 
  -9   3  14        6.59       25.07     14.03 o 
  -8   3  14      361.02      265.86     24.72 o 
  -7   3  14        5.41       -3.34      9.01 o 
  -6   3  14       96.97      109.10     13.53 o 
  -5   3  14      813.59      827.59     46.46 o 
  -4   3  14     1324.71     1378.96     38.28 o 
  -3   3  14       63.19       87.48     15.34 o 
  -2   3  14        7.04        2.45      9.28 o 
  -1   3  14      178.25      148.44     25.40 o 
   0   3  14      831.35      798.31     34.72 o 
   1   3  14      485.94      523.35     25.67 o 
   2   3  14      143.98      150.42     16.95 o 
   3   3  14     1339.33     1257.74     37.54 o 
   4   3  14      120.60      120.70     15.90 o 
   5   3  14        0.11       -0.90      9.03 o 
   6   3  14     1210.38     1253.56     62.74 o 
   7   3  14      664.39      599.21     35.84 o 
   8   3  14      107.28       92.36     20.58 o 
   9   3  14       82.49       61.11     22.41 o 
  10   3  14      137.67      196.34     32.60 o 
 -11   4  14       15.08       23.33     19.98 o 
 -10   4  14       59.65       34.75     23.39 o 
  -9   4  14      207.04      204.79     26.58 o 
  -8   4  14      622.51      513.46     62.59 o 
  -7   4  14      189.23      201.54     28.14 o 
  -6   4  14      112.60       75.29     12.26 o 
  -5   4  14      113.10      108.12     13.08 o 
  -4   4  14        2.39      -12.18      8.12 o 
  -3   4  14       46.93       37.43     10.59 o 
  -2   4  14      122.07       93.23     13.75 o 
  -1   4  14       11.82       16.68     10.40 o 
   0   4  14      150.94      170.05     17.27 o 
   1   4  14     1129.98     1125.28     41.22 o 
   2   4  14        3.21        0.16      9.02 o 
   3   4  14       65.97       74.46     14.12 o 
   4   4  14      187.00      193.55     23.60 o 
   5   4  14      583.53      594.91     29.11 o 
   6   4  14       35.84       35.31     15.36 o 
   7   4  14      455.94      524.12     34.51 o 
   8   4  14      180.39      134.48     22.65 o 
   9   4  14      244.52      283.24     29.93 o 
  10   4  14        0.40      -22.27     27.62 o 
 -11   5  14       52.63       87.08     22.18 o 
 -10   5  14       69.79       78.69     20.15 o 
  -9   5  14       81.80      138.25     29.35 o 
  -8   5  14      208.57      293.08     38.03 o 
  -7   5  14      622.46      654.02     36.18 o 
  -6   5  14       81.55       47.90     17.58 o 
  -5   5  14      638.59      701.05     25.86 o 
  -4   5  14      639.80      733.70     25.81 o 
  -3   5  14      809.40      799.93     35.89 o 
  -2   5  14        0.09      -10.60      7.98 o 
  -1   5  14      327.00      322.66     21.18 o 
   0   5  14        3.28       15.78     10.32 o 
   1   5  14      739.75      806.61     31.23 o 
   2   5  14      208.65      266.26     20.59 o 
   3   5  14      620.66      627.66     35.78 o 
   4   5  14      450.24      531.00     27.32 o 
   5   5  14        0.41        2.00     11.02 o 
   6   5  14       88.84       62.72     16.99 o 
   7   5  14     1058.83     1317.38     50.23 o 
   8   5  14       31.58       59.64     22.59 o 
   9   5  14       87.38      104.81     27.49 o 
 -11   6  14       50.81       41.35     18.64 o 
 -10   6  14      115.93       96.57     21.98 o 
  -9   6  14      204.80      183.98     25.82 o 
  -8   6  14       51.10       71.08     18.48 o 
  -7   6  14      162.91       85.86     40.02 o 
  -6   6  14       15.35       30.54     15.17 o 
  -5   6  14     1911.54     1864.01     47.75 o 
  -4   6  14      363.26      491.80     28.65 o 
  -3   6  14       87.51      122.36     17.87 o 
  -2   6  14      607.69      715.90     25.23 o 
  -1   6  14      869.78      975.86     32.97 o 
   0   6  14       18.64       20.43     10.54 o 
   1   6  14      444.67      542.19     26.91 o 
   2   6  14      882.03      947.85     33.44 o 
   3   6  14      326.49      344.66     23.28 o 
   4   6  14       88.35      108.12     15.77 o 
   5   6  14      173.19      171.06     22.01 o 
   6   6  14      283.94      377.66     30.65 o 
   7   6  14        0.58        8.59     17.62 o 
   8   6  14      359.09      466.32     45.19 o 
   9   6  14        3.86       16.93     21.75 o 
 -10   7  14      168.80      209.86     28.90 o 
  -9   7  14       61.35       47.10     18.78 o 
  -8   7  14      101.06       93.45     21.16 o 
  -7   7  14       35.75        0.45     13.80 o 
  -6   7  14      638.74      719.14     39.09 o 
  -5   7  14      190.53      208.02     20.60 o 
  -4   7  14      292.23      331.94     23.96 o 
  -3   7  14        8.20       -1.91     17.23 o 
  -2   7  14      849.34      940.57     36.47 o 
  -1   7  14      104.49      108.13     13.42 o 
   0   7  14     2110.56     2275.51     82.95 o 
   1   7  14      177.34      220.97     19.75 o 
   2   7  14        8.71        0.60      9.10 o 
   3   7  14       17.78       14.59      9.98 o 
   4   7  14      610.37      689.95     38.44 o 
   5   7  14      117.42       98.01     18.66 o 
   6   7  14      205.21      170.68     30.69 o 
   7   7  14       21.84       25.05     19.89 o 
   8   7  14      127.21      102.84     37.80 o 
   9   7  14      147.31      159.36     32.40 o 
 -10   8  14       21.43       17.25     17.49 o 
  -9   8  14      123.01      156.07     25.76 o 
  -8   8  14      214.18      208.63     27.44 o 
  -7   8  14        3.27      -18.48     12.32 o 
  -6   8  14       26.33       16.85     14.66 o 
  -5   8  14      269.87      268.75     46.67 o 
  -4   8  14      563.55      702.33     35.86 o 
  -3   8  14      479.24      438.46     41.48 o 
  -2   8  14       18.29       15.79     11.37 o 
  -1   8  14      876.26      875.09     29.07 o 
   0   8  14      837.72      769.15     27.61 o 
   1   8  14      217.89      314.20     20.14 o 
   2   8  14      606.06      631.61     30.81 o 
   3   8  14      194.00      286.98     22.41 o 
   4   8  14       45.05       12.51     13.11 o 
   5   8  14      179.27      188.94     30.39 o 
   6   8  14        0.25       22.77     18.30 o 
   7   8  14       18.99       26.43     29.78 o 
   8   8  14       29.78       32.97     24.25 o 
  -9   9  14       88.02      108.24     24.68 o 
  -8   9  14        0.10        4.67     15.79 o 
  -7   9  14        1.31       -6.90     14.05 o 
  -6   9  14      155.34      109.81     21.62 o 
  -5   9  14      106.36      106.64     20.15 o 
  -4   9  14       20.48        9.17     11.60 o 
  -3   9  14      204.13      284.55     30.31 o 
  -2   9  14      133.66      137.39     17.70 o 
  -1   9  14      115.17       99.44     15.99 o 
   0   9  14       17.83        6.31      9.57 o 
   1   9  14      120.90      104.51     14.20 o 
   2   9  14       97.73       71.22     13.15 o 
   3   9  14      492.27      490.31     41.50 o 
   4   9  14       46.03       20.54     16.68 o 
   5   9  14       48.14       47.36     23.48 o 
   6   9  14      113.90      112.91     33.79 o 
   7   9  14       45.22       22.70     21.77 o 
  -8  10  14      131.88      158.84     27.63 o 
  -7  10  14       57.95       64.46     20.03 o 
  -6  10  14       46.10       30.63     16.41 o 
  -5  10  14       18.64        7.71     14.74 o 
  -4  10  14        1.14       34.40     16.20 o 
  -3  10  14       88.54       86.00     16.74 o 
  -2  10  14      184.18      170.55     19.67 o 
  -1  10  14        1.76        1.99     11.21 o 
   0  10  14       98.38      114.76     17.66 o 
   1  10  14      341.68      320.73     26.43 o 
   2  10  14      235.06      175.10     19.90 o 
   3  10  14       35.16       36.07     27.04 o 
   4  10  14      456.33      524.87     55.99 o 
   5  10  14       12.61        3.47     18.11 o 
   6  10  14       24.18       47.30     22.71 o 
   7  10  14        2.62       11.08     22.02 o 
  -7  11  14        0.64      -23.35     18.52 o 
  -6  11  14       23.87       16.99     16.54 o 
  -5  11  14      275.47      235.30     35.21 o 
  -4  11  14      247.63      275.68     36.02 o 
  -3  11  14      155.16      174.84     20.29 o 
  -2  11  14       26.42       20.12     13.06 o 
  -1  11  14        0.21       -5.25     11.39 o 
   0  11  14      106.06      106.39     21.73 o 
   1  11  14      179.65      178.07     27.89 o 
   2  11  14       73.90       77.00     25.58 o 
   3  11  14       60.27       80.68     25.37 o 
   4  11  14      240.68      208.43     54.98 o 
   5  11  14        4.67       -8.68     18.39 o 
   6  11  14        6.66       20.83     24.82 o 
  -6  12  14        3.36       -7.63     15.66 o 
  -5  12  14      372.52      469.72     37.91 o 
  -4  12  14        8.60       -7.50     17.27 o 
  -3  12  14       10.36       16.64     15.07 o 
  -2  12  14        7.95        7.11     13.34 o 
  -1  12  14      574.37      603.23     39.64 o 
   0  12  14       96.29      116.06     22.98 o 
   1  12  14      434.56      457.30     53.53 o 
   2  12  14       23.75       33.00     40.85 o 
   3  12  14       11.10       34.61     33.85 o 
   4  12  14        0.66        2.93     32.20 o 
   5  12  14      450.81      590.85     52.24 o 
  -5  13  14        6.28      -15.09     15.40 o 
  -4  13  14        0.46        3.33     17.43 o 
  -3  13  14      203.18      245.17     29.28 o 
  -2  13  14      116.51      113.69     23.44 o 
  -1  13  14        2.76       -5.16     21.22 o 
   0  13  14       50.57       59.25     22.18 o 
   1  13  14      102.10      142.45     32.34 o 
   2  13  14       35.25       31.95     32.77 o 
   3  13  14        1.55      -25.58     31.18 o 
  -1  14  14        3.17        3.01     20.60 o 
 -11   0  15      652.37      593.42     64.39 o 
  -9   0  15       48.13       54.09     26.34 o 
  -7   0  15       72.61       51.60     18.82 o 
  -5   0  15     3050.14     3102.05    261.20 o 
  -3   0  15     1482.09     1500.80     57.54 o 
  -1   0  15     1308.44     1355.27     59.43 o 
   1   0  15     1662.14     1518.22     84.88 o 
   3   0  15      136.90      138.01     23.10 o 
   5   0  15     1759.91     1814.96     87.24 o 
   7   0  15       65.88       95.38     22.30 o 
   9   0  15      255.82      177.78     42.51 o 
 -11   1  15        8.27       36.27     28.51 o 
 -10   1  15       32.20       27.65     17.39 o 
  -9   1  15      387.58      446.97     31.56 o 
  -8   1  15        3.81        0.79     10.47 o 
  -7   1  15       13.57        5.72      9.95 o 
  -6   1  15      418.89      444.95     25.20 o 
  -5   1  15        2.19        9.35      9.85 o 
  -4   1  15      131.25      129.84     23.40 o 
  -3   1  15      204.35      153.26     16.79 o 
  -2   1  15      257.89      281.46     20.61 o 
  -1   1  15        2.27        2.61      8.68 o 
   0   1  15      146.56      121.10     15.54 o 
   1   1  15       65.07      125.85     15.64 o 
   2   1  15        1.72        7.95     13.61 o 
   3   1  15      156.39      180.54     18.32 o 
   4   1  15      248.23      297.76     22.13 o 
   5   1  15        4.79        8.04     13.40 o 
   6   1  15       10.81       42.69     12.67 o 
   7   1  15       15.43       25.60     15.45 o 
   8   1  15      571.36      625.38     50.01 o 
   9   1  15       20.42       15.22     18.50 o 
  10   1  15      110.71       84.56     25.20 o 
 -11   2  15        2.56       44.67     28.25 o 
 -10   2  15       63.86       79.41     33.22 o 
  -9   2  15      124.18      132.99     20.42 o 
  -8   2  15      774.42      860.77     39.33 o 
  -7   2  15      138.71      142.52     17.51 o 
  -6   2  15      254.87      301.57     21.92 o 
  -5   2  15      177.77      156.67     17.20 o 
  -4   2  15     1413.98     1606.11     42.56 o 
  -3   2  15      930.03      860.99     31.32 o 
  -2   2  15     2223.73     2141.42     58.60 o 
  -1   2  15      451.53      407.09     23.67 o 
   0   2  15      331.01      281.05     20.83 o 
   1   2  15        1.46       -4.37      8.32 o 
   2   2  15     3806.27     3711.53     68.14 o 
   3   2  15     1785.67     1648.53     44.01 o 
   4   2  15       19.56       15.43     10.14 o 
   5   2  15      225.61      237.22     20.99 o 
   6   2  15      222.13      279.57     22.83 o 
   7   2  15       65.33       75.08     17.94 o 
   8   2  15      523.87      596.98     37.93 o 
   9   2  15        2.07      -10.76     16.23 o 
 -11   3  15      158.29       67.07     34.23 o 
 -10   3  15       14.61        4.77     18.56 o 
  -9   3  15      206.10      262.53     49.70 o 
  -8   3  15       57.57       46.66     19.48 o 
  -7   3  15      150.60      143.74     17.85 o 
  -6   3  15       55.81       67.67     13.60 o 
  -5   3  15     2749.84     2897.20     59.67 o 
  -4   3  15       34.70       32.43     11.58 o 
  -3   3  15      258.33      205.47     18.92 o 
  -2   3  15     1041.56      952.57     32.65 o 
  -1   3  15      688.38      752.30     30.05 o 
   0   3  15        4.75       13.81      9.76 o 
   1   3  15     3108.15     3407.03     74.74 o 
   2   3  15       20.72        4.10      9.20 o 
   3   3  15      107.63       96.96     15.63 o 
   4   3  15       14.47        9.17     10.08 o 
   5   3  15       10.05        0.09      8.91 o 
   6   3  15      101.22       55.68     16.51 o 
   7   3  15      719.03      609.93     37.57 o 
   8   3  15      191.03      228.09     28.73 o 
   9   3  15        2.20       30.53     18.69 o 
 -11   4  15        2.19      -27.23     20.11 o 
 -10   4  15      153.50      154.52     29.21 o 
  -9   4  15       58.34       27.99     19.04 o 
  -8   4  15      135.28      149.49     28.51 o 
  -7   4  15      268.08      326.62     36.45 o 
  -6   4  15       49.02       36.73     12.61 o 
  -5   4  15     1390.09     1553.65     47.96 o 
  -4   4  15     1599.22     1535.79     48.75 o 
  -3   4  15        8.05       -2.35      9.21 o 
  -2   4  15      261.10      236.12     19.99 o 
  -1   4  15     1201.71     1084.56     56.75 o 
   0   4  15      227.05      258.89     20.45 o 
   1   4  15      204.21      203.81     18.86 o 
   2   4  15      147.72      133.98     18.35 o 
   3   4  15      701.14      744.32     31.78 o 
   4   4  15       16.56       27.30     18.18 o 
   5   4  15     1171.38     1221.46     39.73 o 
   6   4  15        3.50      -17.12     11.41 o 
   7   4  15      124.80      103.03     21.16 o 
   8   4  15       49.95       50.47     16.95 o 
   9   4  15      513.44      585.53     39.55 o 
 -11   5  15       64.03       99.17     30.35 o 
 -10   5  15      194.85      226.04     35.15 o 
  -9   5  15       34.24       45.48     21.82 o 
  -8   5  15       81.68       51.04     23.61 o 
  -7   5  15      388.84      390.10     40.04 o 
  -6   5  15      466.63      465.32     32.68 o 
  -5   5  15      369.06      285.84     22.10 o 
  -4   5  15       10.41        5.91     10.21 o 
  -3   5  15      498.92      435.08     24.95 o 
  -2   5  15      450.49      448.60     25.44 o 
  -1   5  15      386.98      373.07     23.55 o 
   0   5  15      368.62      453.57     25.32 o 
   1   5  15        5.65       -3.94     14.23 o 
   2   5  15       40.78       45.34     12.06 o 
   3   5  15      129.66      135.44     16.25 o 
   4   5  15      512.36      475.71     27.02 o 
   5   5  15       67.79      106.38     19.19 o 
   6   5  15      488.29      533.19     35.40 o 
   7   5  15       29.62       15.94     14.72 o 
   8   5  15      190.57      138.87     23.92 o 
   9   5  15       18.25       10.78     49.38 o 
 -10   6  15        2.30       -3.82     14.92 o 
  -9   6  15        0.04      -24.58     16.39 o 
  -8   6  15      514.64      586.08     49.02 o 
  -7   6  15      165.21      155.36     45.88 o 
  -6   6  15       29.12        9.82     17.37 o 
  -5   6  15      533.37      512.71     33.72 o 
  -4   6  15        1.76        4.22     20.87 o 
  -3   6  15      120.37      130.83     17.91 o 
  -2   6  15      769.03      690.63     30.38 o 
  -1   6  15      295.62      289.03     21.90 o 
   0   6  15      346.39      287.41     21.70 o 
   1   6  15       94.89       45.44     12.70 o 
   2   6  15     1095.40     1073.62     36.17 o 
   3   6  15      134.40      104.26     16.92 o 
   4   6  15      178.55      189.51     25.20 o 
   5   6  15       76.96      101.56     19.90 o 
   6   6  15      792.00      830.66     42.99 o 
   7   6  15      107.87      118.19     28.96 o 
   8   6  15       56.81       65.40     23.56 o 
 -10   7  15       25.01       30.58     21.94 o 
  -9   7  15      293.74      343.88     33.57 o 
  -8   7  15        4.72       10.55     15.45 o 
  -7   7  15      348.51      376.96     43.25 o 
  -6   7  15       85.69      116.81     26.14 o 
  -5   7  15       96.46       65.35     19.06 o 
  -4   7  15      195.61      209.80     24.58 o 
  -3   7  15     1922.15     1975.79     59.42 o 
  -2   7  15       27.24       46.56     12.79 o 
  -1   7  15      130.55      136.96     16.70 o 
   0   7  15     1206.61     1284.35     40.13 o 
   1   7  15      413.73      446.68     27.50 o 
   2   7  15       83.26       92.48     16.16 o 
   3   7  15      314.97      361.15     25.16 o 
   4   7  15      387.83      437.35     31.87 o 
   5   7  15       48.17       14.17     23.03 o 
   6   7  15      142.92      124.03     50.84 o 
   7   7  15      266.88      342.06     93.73 o 
   8   7  15      170.67      250.53     37.92 o 
  -9   8  15      122.43       75.89     23.08 o 
  -8   8  15      125.23      100.53     22.94 o 
  -7   8  15       20.17      -11.24     15.92 o 
  -6   8  15        9.33        1.40     18.51 o 
  -5   8  15      270.47      264.54     35.30 o 
  -4   8  15      100.76      122.31     20.78 o 
  -3   8  15        7.96        0.05     11.89 o 
  -2   8  15        3.67       20.66     13.98 o 
  -1   8  15       17.43        4.03      9.71 o 
   0   8  15       48.79       47.44     12.97 o 
   1   8  15        2.05       -5.93      9.83 o 
   2   8  15      439.18      443.48     28.13 o 
   3   8  15       10.87       -1.39     10.33 o 
   4   8  15        0.08       -7.23     19.74 o 
   5   8  15       68.05       33.31     22.84 o 
   6   8  15       84.74       98.70     26.16 o 
   7   8  15        0.73       35.62     26.72 o 
  -9   9  15        3.80      -24.33     16.22 o 
  -8   9  15        3.82        2.52     16.07 o 
  -7   9  15       10.86      -18.56     13.60 o 
  -6   9  15      114.57       92.62     21.01 o 
  -5   9  15        1.23       -5.76     11.92 o 
  -4   9  15       33.22       15.74     15.32 o 
  -3   9  15       34.36       60.92     17.12 o 
  -2   9  15      464.39      487.77     41.25 o 
  -1   9  15       26.52       -3.27     13.49 o 
   0   9  15      470.39      598.18     36.35 o 
   1   9  15       12.61        4.62     11.25 o 
   2   9  15       94.26       93.17     16.46 o 
   3   9  15      297.75      310.46     36.84 o 
   4   9  15      798.76      743.26     52.38 o 
   5   9  15      128.82       80.61     30.67 o 
   6   9  15       76.86      102.98     27.29 o 
   7   9  15      178.83      199.40     77.25 o 
  -8  10  15       32.37       19.11     33.15 o 
  -7  10  15      328.40      279.94     32.12 o 
  -6  10  15      132.11      136.80     33.11 o 
  -5  10  15        6.48        0.90     13.82 o 
  -4  10  15        0.52       -0.82     13.92 o 
  -3  10  15      195.07      281.47     29.60 o 
  -2  10  15       45.76       24.30     15.24 o 
  -1  10  15      137.48      124.00     21.56 o 
   0  10  15       32.31       20.44     14.91 o 
   1  10  15      156.96      213.40     26.14 o 
   2  10  15       63.23       34.02     16.47 o 
   3  10  15      123.27      106.71     26.30 o 
   4  10  15        2.12        2.28     17.15 o 
   5  10  15       21.09       33.74     22.19 o 
   6  10  15       51.20       71.96     26.57 o 
  -7  11  15       26.44        9.09     17.24 o 
  -6  11  15       50.41       64.97     20.49 o 
  -5  11  15       50.23       68.76     26.33 o 
  -4  11  15        2.11       18.61     14.83 o 
  -3  11  15      231.52      240.64     27.90 o 
  -2  11  15      126.71      164.62     24.34 o 
  -1  11  15        4.84        5.54     13.50 o 
   0  11  15       91.48       98.14     27.02 o 
   1  11  15        5.75       10.95     22.97 o 
   2  11  15        9.27       -0.64     29.02 o 
   3  11  15      132.99      113.82     75.78 o 
   4  11  15       80.48       38.77     24.63 o 
   5  11  15       32.51       13.73     20.32 o 
  -6  12  15        4.28        7.39     16.01 o 
  -5  12  15        0.53        8.78     17.12 o 
  -4  12  15      116.08      127.74     23.65 o 
  -3  12  15       45.59       64.27     18.96 o 
  -2  12  15       16.69        8.72     16.81 o 
  -1  12  15        2.72       -8.35     18.68 o 
   0  12  15        1.04       12.84     19.97 o 
   1  12  15       20.23       56.18     39.64 o 
   2  12  15        2.48        6.24     33.98 o 
   3  12  15       18.35       35.12     34.74 o 
   4  12  15        3.46       -4.33     34.74 o 
  -4  13  15      168.98      230.35     29.93 o 
  -3  13  15      112.90      201.14     28.29 o 
  -2  13  15        0.22      -23.46     20.10 o 
  -1  13  15       17.71       24.04     22.93 o 
   0  13  15       98.12       90.10     29.29 o 
   1  13  15       36.15       15.65     33.98 o 
   2  13  15       18.59       35.51     36.52 o 
 -10   0  16      172.42      188.73     42.38 o 
  -8   0  16      264.89      259.58     32.67 o 
  -6   0  16     1368.32     1292.21     56.64 o 
  -4   0  16       13.24       25.64     15.07 o 
  -2   0  16       59.07       18.44     16.99 o 
   0   0  16       88.68       95.24     20.15 o 
   2   0  16      597.60      419.43     77.95 o 
   4   0  16        5.49        6.27     13.72 o 
   6   0  16        5.72        6.77     19.98 o 
   8   0  16      400.12      572.29     67.32 o 
 -11   1  16       63.06      122.17     37.29 o 
 -10   1  16        3.14       -4.94     15.52 o 
  -9   1  16      341.51      364.75     30.10 o 
  -8   1  16       84.08      100.59     16.21 o 
  -7   1  16       85.56       53.89     13.12 o 
  -6   1  16      147.01      136.46     23.15 o 
  -5   1  16      560.26      635.07     29.76 o 
  -4   1  16       57.39       43.25     14.86 o 
  -3   1  16      245.35      237.97     20.51 o 
  -2   1  16       84.62      117.07     19.23 o 
  -1   1  16      121.91      139.63     16.58 o 
   0   1  16      458.10      469.78     25.72 o 
   1   1  16      803.93      784.94     48.68 o 
   2   1  16      453.80      463.42     26.22 o 
   3   1  16      231.58      237.89     25.95 o 
   4   1  16      430.74      395.43     32.21 o 
   5   1  16       53.14       60.54     13.79 o 
   6   1  16       13.42       15.66     11.89 o 
   7   1  16      305.49      326.62     62.26 o 
   8   1  16      389.20      371.67     40.66 o 
   9   1  16       14.94       12.23     19.05 o 
 -11   2  16      187.85      104.23     37.92 o 
 -10   2  16       16.35       10.56     23.54 o 
  -9   2  16       63.48       52.55     16.51 o 
  -8   2  16       33.95       14.94     23.59 o 
  -7   2  16       50.52       69.74     20.92 o 
  -6   2  16       24.35       12.72     10.56 o 
  -5   2  16      341.81      396.54     25.18 o 
  -4   2  16      651.71      602.63     28.84 o 
  -3   2  16        3.14       26.42     11.48 o 
  -2   2  16       10.20        0.70      8.99 o 
  -1   2  16       90.88      118.43     15.93 o 
   0   2  16        0.09       -0.15      8.43 o 
   1   2  16        6.29        5.84      9.52 o 
   2   2  16      177.59      206.55     25.53 o 
   3   2  16      572.08      618.44     30.25 o 
   4   2  16      558.39      540.98     40.50 o 
   5   2  16       26.23       12.91     11.06 o 
   6   2  16        0.80       12.39     11.11 o 
   7   2  16       18.41       19.27     15.14 o 
   8   2  16        1.46       15.70     15.28 o 
   9   2  16       17.37       30.34     19.54 o 
 -11   3  16       21.80       77.63     34.49 o 
 -10   3  16      248.44      247.07     37.32 o 
  -9   3  16      275.97      314.55     38.25 o 
  -8   3  16       23.46       16.97     17.34 o 
  -7   3  16       77.69       71.67     14.80 o 
  -6   3  16     1444.86     1585.67     44.60 o 
  -5   3  16        0.42        3.41      9.87 o 
  -4   3  16      187.56      150.25     17.83 o 
  -3   3  16     1728.28     1827.01     62.00 o 
  -2   3  16     1245.01     1303.74     41.89 o 
  -1   3  16       70.96       95.87     14.53 o 
   0   3  16      941.26      895.13     51.59 o 
   1   3  16      345.90      344.12     23.29 o 
   2   3  16       69.68       84.30     14.81 o 
   3   3  16        6.35        8.37     10.56 o 
   4   3  16      592.07      716.81     40.78 o 
   5   3  16      549.55      602.66     31.30 o 
   6   3  16       20.05       21.04     14.47 o 
   7   3  16       16.19       15.29     15.05 o 
   8   3  16      203.11      224.34     34.52 o 
   9   3  16       95.82      117.11     39.01 o 
 -11   4  16        0.36       37.92     30.42 o 
 -10   4  16      332.24      380.21     44.48 o 
  -9   4  16       13.42       -2.60     18.31 o 
  -8   4  16     1044.48     1114.31     58.96 o 
  -7   4  16      151.45      197.07     52.30 o 
  -6   4  16       35.30       12.60     11.13 o 
  -5   4  16       99.82      102.26     16.15 o 
  -4   4  16     1223.22     1151.14     38.23 o 
  -3   4  16       13.44       14.75     11.28 o 
  -2   4  16      404.48      445.58     25.68 o 
  -1   4  16      851.10      917.46     33.76 o 
   0   4  16      158.91      190.62     19.22 o 
   1   4  16        0.17      -11.97      7.98 o 
   2   4  16      107.88       65.40     15.76 o 
   3   4  16      579.35      662.54     31.28 o 
   4   4  16       78.43       66.33     14.69 o 
   5   4  16       80.35       90.95     15.73 o 
   6   4  16      171.10      136.23     22.38 o 
   7   4  16       23.36       27.82     15.73 o 
   8   4  16      157.93      186.93     25.91 o 
   9   4  16       47.04       58.25     19.51 o 
 -10   5  16       75.01       74.58     27.03 o 
  -9   5  16      197.58      219.47     34.58 o 
  -8   5  16       20.39       62.16     23.12 o 
  -7   5  16      125.11      113.24     40.53 o 
  -6   5  16        1.48        4.88     17.32 o 
  -5   5  16     1002.37     1146.68     44.89 o 
  -4   5  16      463.51      486.25     27.42 o 
  -3   5  16      783.93      778.61     32.55 o 
  -2   5  16      254.84      292.76     22.49 o 
  -1   5  16       53.38       39.39     11.79 o 
   0   5  16        9.18        5.21      9.66 o 
   1   5  16     1655.07     1474.35     42.86 o 
   2   5  16       14.99       22.07     10.98 o 
   3   5  16      332.20      333.79     39.52 o 
   4   5  16       39.01       28.52     12.43 o 
   5   5  16      516.10      644.07     38.22 o 
   6   5  16        4.65        7.28     18.09 o 
   7   5  16      444.05      441.60     36.24 o 
   8   5  16       14.85       -1.72     18.12 o 
 -10   6  16       30.34       30.27     22.31 o 
  -9   6  16       18.44       24.56     21.72 o 
  -8   6  16        1.26      -10.53     16.78 o 
  -7   6  16      341.66      304.65     38.98 o 
  -6   6  16       11.22       14.88     17.90 o 
  -5   6  16      223.92      246.33     64.52 o 
  -4   6  16      216.31      252.53     27.12 o 
  -3   6  16       54.24       30.76     12.85 o 
  -2   6  16       30.38       29.34     11.50 o 
  -1   6  16        5.78        1.74     10.46 o 
   0   6  16      826.92      872.24     34.37 o 
   1   6  16        1.01       -3.07      9.49 o 
   2   6  16        9.61       12.40     10.50 o 
   3   6  16       27.07       20.19     11.29 o 
   4   6  16      491.04      493.10     29.06 o 
   5   6  16      109.29       79.62     18.98 o 
   6   6  16      369.24      281.66     29.63 o 
   7   6  16       46.26       47.44     22.60 o 
   8   6  16        2.16       10.48     20.94 o 
  -9   7  16       22.05       12.92     21.50 o 
  -8   7  16       82.54       98.04     46.45 o 
  -7   7  16       25.03       49.63     22.59 o 
  -6   7  16       94.17       10.03     22.65 o 
  -5   7  16        7.65       12.79     14.77 o 
  -4   7  16      147.40      151.03     22.68 o 
  -3   7  16      111.78      120.02     23.81 o 
  -2   7  16      391.41      396.63     25.79 o 
  -1   7  16       44.89       12.42     10.71 o 
   0   7  16       99.05       73.21     16.59 o 
   1   7  16      237.04      227.08     22.83 o 
   2   7  16       30.18       24.21     11.98 o 
   3   7  16        4.64      -13.27      9.70 o 
   4   7  16      100.92      100.29     19.93 o 
   5   7  16      130.73      163.74     23.86 o 
   6   7  16       49.67       41.67     30.35 o 
   7   7  16       51.19       61.06     23.86 o 
  -9   8  16        0.05       10.04     21.81 o 
  -8   8  16       17.28       51.30     25.71 o 
  -7   8  16       83.06       82.25     29.72 o 
  -6   8  16      134.60       84.23     34.42 o 
  -5   8  16      192.51      155.81     29.23 o 
  -4   8  16       80.47       37.26     37.56 o 
  -3   8  16        0.86        1.39     14.16 o 
  -2   8  16        1.34       -8.68     12.41 o 
  -1   8  16      263.05      320.18     24.23 o 
   0   8  16      989.11     1103.29     38.81 o 
   1   8  16       74.50       70.77     15.32 o 
   2   8  16      114.63      103.78     16.69 o 
   3   8  16      105.45       74.59     15.60 o 
   4   8  16       15.31       20.02     14.91 o 
   5   8  16      135.94      113.33     41.74 o 
   6   8  16       52.30       49.97     38.81 o 
   7   8  16       29.40       43.09     23.71 o 
  -8   9  16       99.51      117.44     31.91 o 
  -7   9  16       41.90       52.07     66.81 o 
  -6   9  16       61.35       46.83     59.75 o 
  -5   9  16       37.96       33.23     20.93 o 
  -4   9  16       19.69       15.55     15.58 o 
  -3   9  16      483.66      497.25     35.96 o 
  -2   9  16        0.97        0.03     13.43 o 
  -1   9  16       12.51       14.22     24.43 o 
   0   9  16      196.85      214.75     25.46 o 
   1   9  16      330.03      317.97     24.97 o 
   2   9  16       33.83       26.44     13.63 o 
   3   9  16      146.18      149.62     29.64 o 
   4   9  16       16.20       32.90     19.73 o 
   5   9  16       79.37       49.13     21.98 o 
   6   9  16      157.86      195.88     44.16 o 
  -7  10  16       88.76        3.17     22.52 o 
  -6  10  16        0.26       12.40     25.52 o 
  -5  10  16       36.59      -18.41     17.97 o 
  -4  10  16      320.04      318.61     39.46 o 
  -3  10  16       10.71       21.85     15.72 o 
  -2  10  16      122.86      162.81     24.50 o 
  -1  10  16        2.57        9.26     14.48 o 
   0  10  16      337.86      328.62     40.22 o 
   1  10  16       71.32       63.98     18.73 o 
   2  10  16      560.28      581.17     38.06 o 
   3  10  16        0.15       -2.45     17.63 o 
   4  10  16       19.64       29.50     20.57 o 
   5  10  16        1.08       -2.50     18.37 o 
  -6  11  16       18.54       12.34     21.18 o 
  -5  11  16      222.64      172.13     34.90 o 
  -4  11  16        2.10       13.98     19.80 o 
  -3  11  16       17.36       18.18     16.96 o 
  -2  11  16      124.42       76.19     20.44 o 
  -1  11  16      142.97      168.15     25.04 o 
   0  11  16      126.68      185.33     26.04 o 
   1  11  16       40.21       46.02     50.52 o 
   2  11  16       13.41      -11.45     29.27 o 
   3  11  16        8.82       26.60     34.87 o 
   4  11  16       23.53        2.76     21.66 o 
  -5  12  16       91.82       44.06     30.03 o 
  -4  12  16       12.44       11.29     19.54 o 
  -3  12  16      124.88      234.61     55.87 o 
  -2  12  16        6.81       41.67     18.42 o 
  -1  12  16      307.46      261.09     60.07 o 
   0  12  16       21.99       50.62     25.87 o 
   1  12  16        3.39        0.87     21.50 o 
   2  12  16       62.10       31.56     38.18 o 
   3  12  16      190.43      188.98     53.96 o 
  -1  13  16       20.91       -5.82     42.51 o 
 -11   0  17      266.25      447.70     60.19 o 
  -9   0  17      184.22      184.40     40.72 o 
  -7   0  17      719.51      740.36     72.67 o 
  -5   0  17       22.29       15.82     15.33 o 
  -3   0  17     1875.00     2239.28    110.34 o 
  -1   0  17     2386.09     2450.40     79.24 o 
   1   0  17      487.95      402.46     36.01 o 
   3   0  17     1219.10     1310.89     58.54 o 
   5   0  17        0.52      -18.72     29.46 o 
   7   0  17       85.55      104.87     25.99 o 
   9   0  17        4.62      -21.13     25.32 o 
 -11   1  17      236.55      200.05     46.45 o 
 -10   1  17        5.24      -21.09     14.06 o 
  -9   1  17       34.96       26.89     14.75 o 
  -8   1  17       62.82       74.30     15.95 o 
  -7   1  17       24.68       20.01     12.55 o 
  -6   1  17        1.10       17.20     11.23 o 
  -5   1  17      183.18      187.82     19.80 o 
  -4   1  17      278.93      304.07     23.37 o 
  -3   1  17      112.43      157.35     18.43 o 
  -2   1  17        9.14        9.35     10.12 o 
  -1   1  17       25.37       27.67     11.40 o 
   0   1  17        2.08      -12.01     11.15 o 
   1   1  17      166.20      108.45     16.09 o 
   2   1  17      481.25      490.78     28.02 o 
   3   1  17      733.50      706.67     32.73 o 
   4   1  17       15.65        7.47     10.19 o 
   5   1  17        3.01       14.39     11.72 o 
   6   1  17       12.44       27.11     13.10 o 
   7   1  17      203.68      199.06     25.80 o 
   8   1  17      244.82      241.16     35.31 o 
   9   1  17        2.07       -3.98     18.08 o 
 -11   2  17        0.30       10.94     28.00 o 
 -10   2  17      150.33      136.55     40.21 o 
  -9   2  17        4.36        5.15     13.63 o 
  -8   2  17       19.51       23.75     12.23 o 
  -7   2  17       14.49       10.24     10.88 o 
  -6   2  17      497.22      497.47     43.52 o 
  -5   2  17      236.46      272.22     33.54 o 
  -4   2  17     1484.45     1549.68     57.55 o 
  -3   2  17      550.73      525.84     28.36 o 
  -2   2  17       45.18       27.39     11.90 o 
  -1   2  17        3.60       -7.97      8.14 o 
   0   2  17     1213.17     1312.23     40.37 o 
   1   2  17      514.02      522.28     28.51 o 
   2   2  17     1255.26     1429.70     72.96 o 
   3   2  17      265.40      286.43     23.86 o 
   4   2  17      701.55      673.12     32.81 o 
   5   2  17       33.17       10.84     11.54 o 
   6   2  17      317.05      297.57     25.23 o 
   7   2  17       35.95       16.40     14.57 o 
   8   2  17        2.63       -8.63     14.28 o 
 -10   3  17        7.23      -11.64     19.19 o 
  -9   3  17       25.40       31.37     21.04 o 
  -8   3  17        7.13       -4.60     17.10 o 
  -7   3  17       23.04       38.72     15.61 o 
  -6   3  17       36.60       29.73     12.37 o 
  -5   3  17      198.47      128.26     17.77 o 
  -4   3  17       88.35       48.59     13.48 o 
  -3   3  17      101.04       51.81     13.16 o 
  -2   3  17       26.21       39.23     12.98 o 
  -1   3  17       90.59       64.88     13.90 o 
   0   3  17      144.91      129.54     16.91 o 
   1   3  17      350.72      287.71     23.66 o 
   2   3  17      194.64      170.71     29.00 o 
   3   3  17      390.37      389.12     26.23 o 
   4   3  17       62.64       75.34     15.03 o 
   5   3  17      316.67      280.59     24.67 o 
   6   3  17       75.72       53.14     27.64 o 
   7   3  17      291.07      280.90     31.46 o 
   8   3  17       32.00       41.82     17.18 o 
 -10   4  17       90.36       87.33     28.08 o 
  -9   4  17        9.62      -24.49     29.46 o 
  -8   4  17        2.48       14.23     18.15 o 
  -7   4  17      251.62      277.43     45.23 o 
  -6   4  17        3.76        6.14     12.07 o 
  -5   4  17       63.52      118.68     17.08 o 
  -4   4  17      269.51      320.86     24.76 o 
  -3   4  17      113.89      153.73     18.21 o 
  -2   4  17      621.79      768.72     33.49 o 
  -1   4  17      329.44      315.63     23.86 o 
   0   4  17       62.36       27.45     11.55 o 
   1   4  17     1367.52     1207.22     39.61 o 
   2   4  17      129.88      156.17     18.42 o 
   3   4  17     1203.67     1175.09     45.55 o 
   4   4  17        2.41        5.66     11.08 o 
   5   4  17        0.71        7.99     12.04 o 
   6   4  17      386.01      436.92     35.42 o 
   7   4  17      585.34      633.91     72.64 o 
   8   4  17       39.64       69.47     18.87 o 
 -10   5  17        2.43        4.37     20.34 o 
  -9   5  17       21.78       19.56     22.17 o 
  -8   5  17      373.88      357.73     63.38 o 
  -7   5  17        1.40      -10.42     15.79 o 
  -6   5  17      317.55      340.64     31.40 o 
  -5   5  17        5.92       -6.73     10.41 o 
  -4   5  17      195.53      201.73     28.12 o 
  -3   5  17        0.29        0.37      9.63 o 
  -2   5  17     1195.89     1209.47     70.71 o 
  -1   5  17       21.26       16.63     10.13 o 
   0   5  17       13.84       27.17     11.64 o 
   1   5  17       13.35       28.36     11.70 o 
   2   5  17        4.16       -4.98      9.68 o 
   3   5  17       96.38      144.44     18.48 o 
   4   5  17      772.36      835.32     37.00 o 
   5   5  17       50.21       24.49     22.18 o 
   6   5  17       15.31       12.67     17.68 o 
   7   5  17        0.97       22.30     16.12 o 
   8   5  17      249.34      220.11     36.62 o 
  -9   6  17      187.30      214.71     35.74 o 
  -8   6  17      288.29      292.64     45.81 o 
  -7   6  17      307.24      295.20     38.51 o 
  -6   6  17      117.92      223.90     27.59 o 
  -5   6  17      113.85      130.58     22.60 o 
  -4   6  17      700.70      723.37     40.67 o 
  -3   6  17      269.55      233.88     21.95 o 
  -2   6  17       10.33        4.09      9.98 o 
  -1   6  17      410.77      448.98     29.13 o 
   0   6  17      241.74      236.27     21.82 o 
   1   6  17        0.40       -6.10      9.97 o 
   2   6  17      644.78      653.92     37.53 o 
   3   6  17      333.25      290.42     23.90 o 
   4   6  17      138.16      127.17     20.31 o 
   5   6  17      145.81      121.46     22.69 o 
   6   6  17        7.96       -9.16     12.67 o 
   7   6  17        0.85       -2.78     17.67 o 
  -9   7  17      436.24      644.93     56.19 o 
  -8   7  17        2.88       46.09     23.41 o 
  -7   7  17        2.33      -23.85     15.90 o 
  -6   7  17       72.19       26.39     25.77 o 
  -5   7  17      607.36      580.70     38.56 o 
  -4   7  17      168.95      213.47     28.57 o 
  -3   7  17      643.04      760.84     50.07 o 
  -2   7  17       12.27        4.07     12.07 o 
  -1   7  17      270.07      342.47     25.82 o 
   0   7  17        0.19        4.08     10.43 o 
   1   7  17      193.49      216.92     21.86 o 
   2   7  17      529.82      644.19     32.73 o 
   3   7  17        5.75        4.94     11.58 o 
   4   7  17       17.21       15.17     30.99 o 
   5   7  17      152.65      204.69     27.28 o 
   6   7  17      276.98      334.44     63.06 o 
   7   7  17       93.85       91.48     28.48 o 
  -8   8  17       14.14        5.03     21.42 o 
  -7   8  17      272.19      246.05     41.33 o 
  -6   8  17       66.94       81.04     26.16 o 
  -5   8  17       29.43       81.30     23.78 o 
  -4   8  17        2.62       21.06     14.91 o 
  -3   8  17        2.09      -11.80     14.38 o 
  -2   8  17       20.00       14.08     14.36 o 
  -1   8  17      106.94      105.21     24.71 o 
   0   8  17      276.38      247.21     23.15 o 
   1   8  17        9.44       13.03     13.04 o 
   2   8  17        0.83       -6.16     11.83 o 
   3   8  17      106.34       89.47     23.13 o 
   4   8  17       15.91       10.43     14.24 o 
   5   8  17       16.88       -0.09     17.64 o 
   6   8  17       20.73      -14.97     19.30 o 
  -8   9  17       23.17        4.63     30.92 o 
  -7   9  17        8.77       -3.79     20.99 o 
  -6   9  17        3.44      -25.05     16.70 o 
  -5   9  17       21.92       47.86     30.80 o 
  -4   9  17       60.58       66.99     18.95 o 
  -3   9  17       50.07       46.59     25.55 o 
  -2   9  17      155.19      147.22     25.68 o 
  -1   9  17       21.04       14.25     16.50 o 
   0   9  17       53.52       54.50     17.95 o 
   1   9  17        1.66        9.34     12.18 o 
   2   9  17      289.07      279.19     24.97 o 
   3   9  17       99.23      106.78     27.89 o 
   4   9  17      123.38      170.23     33.07 o 
   5   9  17       28.35        7.70     21.62 o 
  -7  10  17        1.17       15.99     32.52 o 
  -6  10  17        9.06       -3.67     21.05 o 
  -5  10  17       19.88       43.73     31.88 o 
  -4  10  17        8.64       13.02     18.61 o 
  -3  10  17       10.51       18.75     15.97 o 
  -2  10  17       19.20       15.62     21.27 o 
  -1  10  17       10.13      -18.07     13.59 o 
   0  10  17        1.04        4.88     18.16 o 
   1  10  17       24.17       20.83     16.84 o 
   2  10  17       23.20       39.66     18.41 o 
   3  10  17      118.66       99.05     27.27 o 
   4  10  17       88.80       97.81     28.03 o 
  -5  11  17       27.00       75.10     26.10 o 
  -4  11  17        8.34       19.51     21.07 o 
  -3  11  17       88.72       83.44     22.19 o 
  -2  11  17      278.22      313.97     61.31 o 
  -1  11  17       49.70       20.72     15.63 o 
   0  11  17       32.76       19.73     17.37 o 
   1  11  17       99.04       94.98     29.91 o 
   2  11  17        3.17       -0.64     32.20 o 
   3  11  17       12.89       15.02     33.98 o 
  -3  12  17        2.18       13.61     20.09 o 
  -2  12  17       22.94       42.71     19.33 o 
  -1  12  17        1.23       33.44     24.19 o 
   0  12  17       32.80       45.10     26.09 o 
   1  12  17        6.28       28.90     24.12 o 
 -10   0  18        5.59        7.89     26.22 o 
  -8   0  18        0.56      -13.42     15.09 o 
  -6   0  18       20.93       10.27     16.91 o 
  -4   0  18       51.37       71.91     23.73 o 
  -2   0  18      650.61      817.19     50.02 o 
   0   0  18      153.41      141.30     25.52 o 
   2   0  18       56.11       44.09     18.85 o 
   4   0  18       30.14       47.55     20.20 o 
   6   0  18      291.04      376.94     44.29 o 
   8   0  18       87.50       72.92     37.29 o 
 -10   1  18        8.64       33.40     20.03 o 
  -9   1  18      110.27       94.88     20.81 o 
  -8   1  18        4.15       11.57     12.51 o 
  -7   1  18       15.69       12.48     12.03 o 
  -6   1  18        9.92       11.20     10.49 o 
  -5   1  18      627.72      606.70     31.50 o 
  -4   1  18       69.64       63.78     13.97 o 
  -3   1  18       23.97       48.80     13.89 o 
  -2   1  18      142.66       71.18     20.02 o 
  -1   1  18      852.23      920.44     36.35 o 
   0   1  18      123.18       76.18     15.07 o 
   1   1  18      780.75      978.29     36.84 o 
   2   1  18      577.65      668.49     32.84 o 
   3   1  18       21.67       13.97     11.59 o 
   4   1  18       57.99       59.86     14.77 o 
   5   1  18      212.90      169.84     20.77 o 
   6   1  18       55.27       22.84     13.96 o 
   7   1  18       53.16       44.43     18.05 o 
   8   1  18      107.48      121.52     27.61 o 
 -10   2  18       22.98       19.85     27.49 o 
  -9   2  18      172.83      200.60     54.02 o 
  -8   2  18       84.16       35.47     14.20 o 
  -7   2  18      223.49      161.03     20.16 o 
  -6   2  18      195.51      221.72     21.92 o 
  -5   2  18       34.79       30.88     12.97 o 
  -4   2  18      424.20      428.90     37.51 o 
  -3   2  18        5.28       11.24     11.46 o 
  -2   2  18       27.01       39.77     12.78 o 
  -1   2  18      361.81      300.15     23.76 o 
   0   2  18      507.46      531.61     39.10 o 
   1   2  18       70.32       50.16     13.41 o 
   2   2  18      382.41      423.61     27.66 o 
   3   2  18      233.58      224.02     25.22 o 
   4   2  18        1.27        7.18     11.33 o 
   5   2  18      125.94      104.32     18.94 o 
   6   2  18        8.00       25.43     13.48 o 
   7   2  18       59.95       29.77     17.18 o 
   8   2  18        0.08        9.10     19.59 o 
 -10   3  18       38.21       40.49     23.96 o 
  -9   3  18       68.99       87.50     25.77 o 
  -8   3  18      663.24      692.40     91.88 o 
  -7   3  18        9.60        5.87     11.48 o 
  -6   3  18      463.98      352.77     26.15 o 
  -5   3  18      437.25      425.42     29.67 o 
  -4   3  18      951.42      995.41     67.61 o 
  -3   3  18       39.51        0.18     10.90 o 
  -2   3  18      969.57      920.14     36.22 o 
  -1   3  18       17.92        6.16     13.17 o 
   0   3  18      108.92       61.60     13.85 o 
   1   3  18      130.92      125.42     17.52 o 
   2   3  18      138.85      191.18     20.64 o 
   3   3  18       63.86       62.76     15.12 o 
   4   3  18      290.37      319.01     26.53 o 
   5   3  18       23.02       10.42     12.09 o 
   6   3  18       22.20       10.25     14.41 o 
   7   3  18       52.09       44.54     24.27 o 
   8   3  18      177.84      201.15     31.48 o 
 -10   4  18      319.52      338.49     59.30 o 
  -9   4  18       24.66       40.06     23.54 o 
  -8   4  18       28.37       40.63     22.10 o 
  -7   4  18       91.35       68.07     24.00 o 
  -6   4  18      203.76      207.39     21.99 o 
  -5   4  18      141.06      137.55     19.11 o 
  -4   4  18      612.75      615.63     31.73 o 
  -3   4  18        2.51       -1.71     10.46 o 
  -2   4  18        3.58        5.34     10.56 o 
  -1   4  18        8.42        1.31     10.03 o 
   0   4  18       20.88       13.55     11.09 o 
   1   4  18        8.86        3.21     10.42 o 
   2   4  18      342.57      378.99     35.44 o 
   3   4  18        1.32       14.46     11.40 o 
   4   4  18       78.90       90.67     17.55 o 
   5   4  18       47.40       36.32     21.90 o 
   6   4  18      514.27      523.16     38.37 o 
   7   4  18       19.05        1.81     15.61 o 
  -9   5  18      148.15      183.57     33.99 o 
  -8   5  18      171.09      160.98     33.31 o 
  -7   5  18        5.15        9.83     19.79 o 
  -6   5  18        7.46       -9.06     14.02 o 
  -5   5  18      214.29      184.74     21.11 o 
  -4   5  18      160.25      222.62     22.21 o 
  -3   5  18       57.46       31.27     15.96 o 
  -2   5  18      341.74      306.45     24.96 o 
  -1   5  18      232.62      228.37     21.99 o 
   0   5  18       69.20       60.16     14.24 o 
   1   5  18      635.55      739.03     34.70 o 
   2   5  18       94.24      118.71     17.57 o 
   3   5  18       14.62       21.28     12.96 o 
   4   5  18      115.88      107.29     18.21 o 
   5   5  18      357.64      320.80     32.23 o 
   6   5  18      288.37      275.85     33.76 o 
   7   5  18       73.30       54.75     18.70 o 
  -9   6  18        6.14       16.94     21.49 o 
  -8   6  18       12.02      -26.47     18.26 o 
  -7   6  18       81.31       74.36     33.15 o 
  -6   6  18       45.33       82.82     21.11 o 
  -5   6  18       22.33       17.62     16.17 o 
  -4   6  18       22.92       15.95     18.16 o 
  -3   6  18       26.67       37.62     13.42 o 
  -2   6  18        7.79       37.42     13.27 o 
  -1   6  18       86.80       56.61     14.16 o 
   0   6  18      194.47      190.37     20.67 o 
   1   6  18       96.37       72.24     15.57 o 
   2   6  18      137.60      164.79     20.33 o 
   3   6  18      271.72      330.96     34.11 o 
   4   6  18      246.57      210.59     23.37 o 
   5   6  18        0.84       -2.29     14.49 o 
   6   6  18       41.00       50.78     18.52 o 
   7   6  18      145.51      185.06     33.98 o 
  -8   7  18       57.57       15.45     20.18 o 
  -7   7  18        0.53       -7.81     19.36 o 
  -6   7  18       51.54       88.94     26.11 o 
  -5   7  18       12.81       53.22     19.33 o 
  -4   7  18      106.93      100.01     21.44 o 
  -3   7  18        0.51       -3.82     14.55 o 
  -2   7  18      218.62      188.65     22.18 o 
  -1   7  18        1.59        5.42     11.00 o 
   0   7  18       61.44       15.89     15.91 o 
   1   7  18       40.91       25.07     12.64 o 
   2   7  18       34.11       37.87     13.89 o 
   3   7  18       34.50       26.17     12.91 o 
   4   7  18      180.21      237.27     28.86 o 
   5   7  18        5.29       39.51     17.77 o 
   6   7  18       37.45       55.27     24.47 o 
  -8   8  18        3.24      -10.28     21.70 o 
  -7   8  18       31.93       37.04     24.07 o 
  -6   8  18        0.23       20.40     19.18 o 
  -5   8  18       33.71       57.43     24.06 o 
  -4   8  18        9.62        4.86     14.09 o 
  -3   8  18      459.90      481.93     46.70 o 
  -2   8  18       26.59       -4.09     13.42 o 
  -1   8  18      231.14      285.80     56.54 o 
   0   8  18       27.97       31.70     14.04 o 
   1   8  18      178.46      204.60     22.80 o 
   2   8  18      210.37      187.45     22.15 o 
   3   8  18       76.76       83.74     16.99 o 
   4   8  18       18.07       31.54     17.30 o 
   5   8  18      120.54      132.26     58.03 o 
  -7   9  18       72.93       89.98     29.30 o 
  -6   9  18       13.51       32.13     32.83 o 
  -5   9  18      102.18       93.31     39.26 o 
  -4   9  18       11.21       37.23     17.90 o 
  -3   9  18        6.37       -7.38     14.88 o 
  -2   9  18        8.36       -2.68     14.22 o 
  -1   9  18      203.64      218.42     42.79 o 
   0   9  18      115.29      122.68     24.15 o 
   1   9  18      247.99      242.59     24.38 o 
   2   9  18       59.21       77.32     17.23 o 
   3   9  18       59.97       99.88     26.66 o 
   4   9  18       58.92       42.97     22.00 o 
   5   9  18       52.85       31.33     24.18 o 
  -6  10  18      179.13      168.67     81.45 o 
  -5  10  18        5.56       18.82     29.08 o 
  -4  10  18       48.55       10.15     20.37 o 
  -3  10  18       12.12       25.24     17.07 o 
  -2  10  18      159.48      155.19     25.80 o 
  -1  10  18       18.41       23.51     16.72 o 
   0  10  18      460.62      427.33     36.75 o 
   1  10  18        4.68        9.46     15.99 o 
   2  10  18       25.37       19.26     18.19 o 
   3  10  18       80.84       98.74     26.92 o 
  -4  11  18       14.93       39.66     21.68 o 
  -3  11  18       35.02       43.04     20.04 o 
  -2  11  18      118.15       84.03     22.32 o 
  -1  11  18       14.24       20.80     18.38 o 
   0  11  18        3.06      -17.65     16.78 o 
   1  11  18        6.86       38.98     24.37 o 
   2  11  18      169.42      234.54     59.05 o 
  -9   0  19      139.94      152.20     40.85 o 
  -7   0  19       53.17       49.26     21.16 o 
  -5   0  19      810.42      755.98     51.12 o 
  -3   0  19     1524.78     1326.62     63.09 o 
  -1   0  19      207.18      180.25     29.10 o 
   1   0  19      648.83      827.64     98.69 o 
   3   0  19      937.66      854.29     59.05 o 
   5   0  19      261.78      276.77     37.12 o 
   7   0  19      267.23      250.96     53.32 o 
 -10   1  19       61.11       49.76     32.45 o 
  -9   1  19        0.62       -1.83     13.85 o 
  -8   1  19        0.96       -1.12     15.08 o 
  -7   1  19       79.72       69.09     16.22 o 
  -6   1  19       51.67       51.29     14.63 o 
  -5   1  19      176.87      152.60     27.04 o 
  -4   1  19      119.43      131.25     18.74 o 
  -3   1  19        5.40        0.43     10.42 o 
  -2   1  19       22.26       27.63     12.66 o 
  -1   1  19      551.90      655.64     33.28 o 
   0   1  19       17.47       -2.08     10.65 o 
   1   1  19      123.28       91.99     16.76 o 
   2   1  19      518.36      434.44     29.57 o 
   3   1  19        4.99        5.71     10.50 o 
   4   1  19      305.34      369.84     36.36 o 
   5   1  19      139.09      208.07     36.44 o 
   6   1  19       64.01       38.41     15.14 o 
   7   1  19        0.04       10.05     26.64 o 
 -10   2  19      163.01      219.02     52.30 o 
  -9   2  19        0.17        2.28     19.40 o 
  -8   2  19       72.08       87.15     17.98 o 
  -7   2  19       18.43       18.61     13.07 o 
  -6   2  19      379.38      404.18     28.70 o 
  -5   2  19        0.03        9.84     11.46 o 
  -4   2  19        4.93       -6.30     10.73 o 
  -3   2  19       54.65       50.55     14.76 o 
  -2   2  19      146.42      145.22     19.39 o 
  -1   2  19      418.60      427.76     28.31 o 
   0   2  19      515.61      520.61     34.70 o 
   1   2  19       50.29       76.52     15.84 o 
   2   2  19      870.72      999.44     46.51 o 
   3   2  19        4.47      -11.24     10.17 o 
   4   2  19       23.93       22.21     13.21 o 
   5   2  19        0.29        0.10     12.08 o 
   6   2  19        4.48        9.27     13.20 o 
   7   2  19       24.40       34.01     17.70 o 
  -9   3  19       46.38       43.33     22.44 o 
  -8   3  19        0.25        7.95     18.61 o 
  -7   3  19       13.13       -4.92     12.69 o 
  -6   3  19       10.49       12.18     12.29 o 
  -5   3  19       99.29      162.55     23.58 o 
  -4   3  19       43.20       67.05     18.07 o 
  -3   3  19       31.41       45.60     18.94 o 
  -2   3  19      235.37      236.87     22.59 o 
  -1   3  19       43.65       29.60     13.09 o 
   0   3  19       74.42       45.21     24.22 o 
   1   3  19       49.76       66.12     15.34 o 
   2   3  19      101.27      107.37     16.90 o 
   3   3  19        3.18       -5.15     11.53 o 
   4   3  19       25.65       30.70     13.50 o 
   5   3  19       91.53      123.05     19.27 o 
   6   3  19       26.53        0.43     15.10 o 
   7   3  19        0.75       -9.40     14.74 o 
  -9   4  19       27.75       28.77     22.36 o 
  -8   4  19        1.41       13.59     20.34 o 
  -7   4  19      177.06      153.77     25.95 o 
  -6   4  19      111.69      118.19     19.14 o 
  -5   4  19      213.09      173.73     21.48 o 
  -4   4  19      190.54      148.25     20.85 o 
  -3   4  19       73.99       46.44     14.90 o 
  -2   4  19        8.57       -8.21     10.20 o 
  -1   4  19      109.93       90.46     16.64 o 
   0   4  19       97.45       89.60     16.37 o 
   1   4  19      417.50      475.77     29.95 o 
   2   4  19        5.15        5.03     10.83 o 
   3   4  19      145.84      160.51     20.43 o 
   4   4  19      244.05      252.79     24.96 o 
   5   4  19       74.71       56.68     16.36 o 
   6   4  19       57.58       39.19     18.57 o 
   7   4  19       33.82        0.49     15.42 o 
  -9   5  19       39.59       12.30     21.92 o 
  -8   5  19      345.13      419.33     85.26 o 
  -7   5  19       81.99       98.01     34.36 o 
  -6   5  19       58.98       40.28     19.12 o 
  -5   5  19       25.58       11.25     21.07 o 
  -4   5  19      683.36      757.90     36.19 o 
  -3   5  19      376.17      434.76     29.25 o 
  -2   5  19      288.87      216.04     22.28 o 
  -1   5  19        5.54        4.55     11.54 o 
   0   5  19       19.69       20.71     12.43 o 
   1   5  19        6.23        1.77     10.78 o 
   2   5  19      351.33      368.64     53.73 o 
   3   5  19      283.52      329.94     28.31 o 
   4   5  19       77.55      158.08     26.80 o 
   5   5  19       89.70       40.91     18.18 o 
   6   5  19      132.66      141.59     25.50 o 
  -8   6  19       82.78       94.58     60.83 o 
  -7   6  19        9.22       16.82     52.24 o 
  -6   6  19       26.00       14.94     16.64 o 
  -5   6  19       82.24      116.82     26.30 o 
  -4   6  19      135.34      127.72     23.38 o 
  -3   6  19      210.30      238.13     24.02 o 
  -2   6  19       15.34        3.72     11.66 o 
  -1   6  19       24.37       18.30     12.63 o 
   0   6  19       40.11       54.19     14.61 o 
   1   6  19      347.39      353.94     39.44 o 
   2   6  19       78.05       52.41     14.98 o 
   3   6  19      202.99      165.85     27.99 o 
   4   6  19       48.80       20.58     13.41 o 
   5   6  19        6.60       -7.58     14.15 o 
   6   6  19       29.41       34.05     25.06 o 
  -8   7  19        0.82       14.81     23.41 o 
  -7   7  19      134.23      187.96     35.32 o 
  -6   7  19        2.08       24.09     21.85 o 
  -5   7  19      103.04       95.04     35.36 o 
  -4   7  19        0.26       17.44     16.86 o 
  -3   7  19        0.12       13.76     15.70 o 
  -2   7  19      137.70      116.17     19.00 o 
  -1   7  19      201.78      201.30     23.01 o 
   0   7  19      107.99      125.13     19.15 o 
   1   7  19       36.23       26.57     13.30 o 
   2   7  19       39.58       35.88     14.03 o 
   3   7  19        5.22       12.47     12.59 o 
   4   7  19      229.09      233.18     29.44 o 
   5   7  19      199.14      226.41     29.37 o 
  -7   8  19      102.50       59.68     26.69 o 
  -6   8  19       34.18       28.16     26.09 o 
  -5   8  19       37.69        5.03     17.22 o 
  -4   8  19        0.23       16.60     17.36 o 
  -3   8  19      380.82      383.12     34.99 o 
  -2   8  19        0.99       -3.10     15.02 o 
  -1   8  19       41.44       13.01     15.55 o 
   0   8  19      209.93      169.60     22.23 o 
   1   8  19       14.75       12.62     12.49 o 
   2   8  19       10.93        9.19     13.17 o 
   3   8  19       60.26       44.52     17.20 o 
   4   8  19      174.64      183.44     27.56 o 
   5   8  19       16.93        1.31     27.42 o 
  -6   9  19        1.98       -4.44     21.22 o 
  -5   9  19       42.59       32.61     22.14 o 
  -4   9  19       35.52       31.53     18.56 o 
  -3   9  19       46.95       75.11     20.61 o 
  -2   9  19      247.46      225.85     29.16 o 
  -1   9  19        4.05        7.30     15.46 o 
   0   9  19       68.43       67.81     20.48 o 
   1   9  19        4.36       -3.18     12.14 o 
   2   9  19       57.59       37.66     15.83 o 
   3   9  19        3.97        1.46     19.68 o 
   4   9  19        3.30       21.69     22.08 o 
  -4  10  19        7.20       18.80     21.95 o 
  -3  10  19       72.99       52.78     29.49 o 
  -2  10  19        7.55        3.03     16.35 o 
  -1  10  19       81.47       70.76     21.71 o 
   0  10  19        1.81      -20.44     14.98 o 
   1  10  19      103.37       82.30     22.27 o 
   2  10  19       77.22       73.68     44.41 o 
  -1  11  19       45.50       30.89     17.71 o 
  -8   0  20       33.15       16.55     26.47 o 
  -6   0  20      372.00      426.00     43.25 o 
  -4   0  20       99.15       63.27     21.47 o 
  -2   0  20       60.58        5.50     24.37 o 
   0   0  20      522.42      527.46     82.97 o 
   2   0  20      181.62      173.32     30.36 o 
   4   0  20      104.64       76.76     24.12 o 
   6   0  20       44.89       24.33     20.81 o 
  -9   1  20       16.35        7.78     15.19 o 
  -8   1  20       65.17       48.64     16.69 o 
  -7   1  20       51.14       44.16     16.61 o 
  -6   1  20       30.33       27.53     13.62 o 
  -5   1  20       95.85       51.59     15.82 o 
  -4   1  20       66.33       40.90     14.60 o 
  -3   1  20      424.92      426.98     29.63 o 
  -2   1  20       51.16       50.87     17.34 o 
  -1   1  20      800.35      815.93     51.23 o 
   0   1  20       23.63       12.81     12.48 o 
   1   1  20        6.80       11.63     11.15 o 
   2   1  20       14.18       -2.35     18.00 o 
   3   1  20        7.27        2.00     11.02 o 
   4   1  20        5.30      -11.39     11.18 o 
   5   1  20        6.78      -10.29     11.63 o 
   6   1  20       50.76       56.52     17.16 o 
   7   1  20       23.14       31.08     18.30 o 
  -9   2  20       43.79       51.09     23.30 o 
  -8   2  20      189.27      192.37     36.30 o 
  -7   2  20       83.83       61.04     16.33 o 
  -6   2  20       59.71       67.43     16.40 o 
  -5   2  20      155.77      188.74     22.83 o 
  -4   2  20       74.69       98.42     18.14 o 
  -3   2  20      567.16      651.59     40.29 o 
  -2   2  20       15.88       28.45     13.32 o 
  -1   2  20      430.69      455.03     42.63 o 
   0   2  20        2.18       10.11     11.60 o 
   1   2  20      437.09      460.30     30.33 o 
   2   2  20      287.65      295.43     33.67 o 
   3   2  20      437.30      525.86     37.39 o 
   4   2  20       90.92       92.80     17.88 o 
   5   2  20       82.51       53.50     16.25 o 
   6   2  20        9.25       29.10     21.77 o 
  -9   3  20        1.17      -16.50     18.87 o 
  -8   3  20      115.59       85.22     27.97 o 
  -7   3  20      100.31      100.10     20.13 o 
  -6   3  20        0.78       -5.90     12.02 o 
  -5   3  20        6.26        9.96     12.37 o 
  -4   3  20      677.79      715.31     55.41 o 
  -3   3  20        5.14      -10.95     10.87 o 
  -2   3  20        1.17       -8.32     12.25 o 
  -1   3  20       11.12        7.59     11.02 o 
   0   3  20      126.09      114.27     28.27 o 
   1   3  20      397.13      478.40     30.64 o 
   2   3  20      343.99      332.35     43.66 o 
   3   3  20       29.74        9.46     13.31 o 
   4   3  20        1.63       -6.67     11.67 o 
   5   3  20       20.13       22.81     14.50 o 
   6   3  20       68.74       32.53     18.73 o 
  -8   4  20      120.31       97.59     29.72 o 
  -7   4  20        0.22        3.93     15.53 o 
  -6   4  20      129.96      164.12     22.63 o 
  -5   4  20        0.46       -9.26     11.65 o 
  -4   4  20        1.75       -2.94     11.88 o 
  -3   4  20        6.45        7.10     11.83 o 
  -2   4  20      153.73      191.79     22.63 o 
  -1   4  20       52.49       52.60     14.58 o 
   0   4  20      294.60      241.12     38.61 o 
   1   4  20      108.79       77.37     19.84 o 
   2   4  20       24.63       20.54     12.72 o 
   3   4  20        0.28        8.04     12.71 o 
   4   4  20      821.10      839.69     40.40 o 
   5   4  20       35.97       44.99     19.30 o 
   6   4  20       15.27        0.09     17.05 o 
  -8   5  20        0.22       28.36     23.84 o 
  -7   5  20       54.55       13.60     20.81 o 
  -6   5  20      154.96      171.99     26.96 o 
  -5   5  20      116.72       98.05     21.82 o 
  -4   5  20       36.43       27.86     15.68 o 
  -3   5  20       19.71        3.14     12.15 o 
  -2   5  20        0.04      -15.64     10.43 o 
  -1   5  20       54.09       26.39     13.41 o 
   0   5  20        1.05        5.31     11.21 o 
   1   5  20        2.15        9.73     12.20 o 
   2   5  20        4.00       20.74     13.21 o 
   3   5  20       67.65       77.30     17.39 o 
   4   5  20       26.84       63.67     17.78 o 
   5   5  20       51.72       38.85     18.75 o 
  -7   6  20       40.03       40.27     24.22 o 
  -6   6  20       74.15       62.27     21.74 o 
  -5   6  20        3.74        2.05     16.13 o 
  -4   6  20        1.00       -0.79     15.10 o 
  -3   6  20      105.85       81.19     18.07 o 
  -2   6  20       22.96       17.47     20.61 o 
  -1   6  20       38.19       34.16     13.79 o 
   0   6  20       17.00       23.08     13.17 o 
   1   6  20       89.72       63.00     15.46 o 
   2   6  20       19.19       -4.31     11.84 o 
   3   6  20       69.46       78.86     17.30 o 
   4   6  20        2.72      -10.71     15.22 o 
   5   6  20        7.39       34.64     19.55 o 
  -7   7  20       16.81       -8.49     20.60 o 
  -6   7  20        2.11      -13.40     41.61 o 
  -5   7  20      113.74      108.13     28.30 o 
  -4   7  20      106.34      113.68     24.72 o 
  -3   7  20       38.42       66.67     19.78 o 
  -2   7  20       18.28       10.18     13.21 o 
  -1   7  20       58.72       53.80     16.06 o 
   0   7  20        3.84       13.09     13.42 o 
   1   7  20        6.59      -11.22     11.38 o 
   2   7  20       83.99       78.68     17.79 o 
   3   7  20       18.03       16.40     14.23 o 
   4   7  20       27.52       40.69     18.47 o 
  -6   8  20        4.02       15.95     23.49 o 
  -5   8  20      145.23      139.21     30.48 o 
  -4   8  20       47.72       59.77     32.40 o 
  -3   8  20       52.84       27.80     18.53 o 
  -2   8  20        6.20        3.53     16.84 o 
  -1   8  20       29.77       30.87     17.66 o 
   0   8  20       93.18       83.40     28.14 o 
   1   8  20       57.53       64.56     17.35 o 
   2   8  20       21.64       27.58     14.81 o 
   3   8  20        7.20        0.63     15.67 o 
  -5   9  20       50.82       76.48     42.06 o 
  -4   9  20        0.28      -19.71     13.78 o 
  -3   9  20       22.47       21.66     17.64 o 
  -2   9  20       35.60       23.85     18.93 o 
  -1   9  20      501.12      512.15     51.22 o 
   0   9  20       36.12       18.01     18.09 o 
   1   9  20       30.46       37.59     18.72 o 
   2   9  20       28.80       25.23     25.59 o 
  -2  10  20      309.45      351.81     41.17 o 
  -1  10  20       13.47       -3.17     18.01 o 
   0  10  20      133.28      125.31     33.34 o 
  -7   0  21       98.81       41.46     47.60 o 
  -5   0  21      391.89      358.86    121.22 o 
  -3   0  21      166.00      169.63     31.87 o 
  -1   0  21       54.40       47.08     21.65 o 
   1   0  21      399.77      315.56     65.67 o 
   3   0  21        6.98       10.67     24.43 o 
   5   0  21      157.73      123.72     30.13 o 
  -8   1  21       26.51       50.91     16.74 o 
  -7   1  21       26.56       31.03     15.16 o 
  -6   1  21       15.48       17.43     14.97 o 
  -5   1  21       27.80        9.24     13.95 o 
  -4   1  21      134.02      184.18     30.32 o 
  -3   1  21      466.82      519.79     32.92 o 
  -2   1  21       23.98        6.71     12.62 o 
  -1   1  21      214.43      165.60     21.64 o 
   0   1  21      402.02      470.27     31.41 o 
   1   1  21       62.22       35.79     14.25 o 
   2   1  21      129.23      166.07     21.58 o 
   3   1  21      309.78      301.77     27.24 o 
   4   1  21        5.88       11.24     13.34 o 
   5   1  21       22.26       -4.01     13.29 o 
   6   1  21      132.20      156.37     23.12 o 
  -8   2  21       40.61       39.01     16.80 o 
  -7   2  21      140.50      115.13     20.71 o 
  -6   2  21       84.73       62.39     17.19 o 
  -5   2  21       10.42        0.95     13.44 o 
  -4   2  21      174.19      120.44     24.94 o 
  -3   2  21      201.73      236.81     25.09 o 
  -2   2  21       41.58       15.75     12.92 o 
  -1   2  21       88.60       97.71     17.40 o 
   0   2  21       11.11        3.03     11.99 o 
   1   2  21        1.40       26.08     12.95 o 
   2   2  21      139.37      107.23     18.53 o 
   3   2  21       73.99       58.24     15.76 o 
   4   2  21       28.84       20.05     15.31 o 
   5   2  21        0.87      -15.26     12.39 o 
   6   2  21        0.62       27.41     17.88 o 
  -8   3  21       26.05       -6.46     19.89 o 
  -7   3  21       55.42       60.35     18.02 o 
  -6   3  21        3.37        9.30     14.07 o 
  -5   3  21       24.58        9.77     18.71 o 
  -4   3  21        8.23       -3.98     12.78 o 
  -3   3  21       19.79       12.54     21.40 o 
  -2   3  21       78.26       46.22     15.00 o 
  -1   3  21       38.63       58.63     15.44 o 
   0   3  21      141.00      158.15     20.95 o 
   1   3  21        5.43        8.60     11.77 o 
   2   3  21       20.69        3.78     12.75 o 
   3   3  21       79.94       83.55     18.26 o 
   4   3  21       11.02       10.01     13.05 o 
   5   3  21       58.11       57.48     17.69 o 
  -8   4  21       50.57       39.79     46.39 o 
  -7   4  21        2.91        4.58     17.44 o 
  -6   4  21        4.71       10.05     19.95 o 
  -5   4  21       42.38       25.29     17.02 o 
  -4   4  21        9.79       11.35     13.22 o 
  -3   4  21        6.64       11.46     12.83 o 
  -2   4  21        5.30        3.90     12.42 o 
  -1   4  21        4.40       12.02     12.68 o 
   0   4  21       82.94       87.63     17.67 o 
   1   4  21       75.37       24.28     17.93 o 
   2   4  21       28.03       30.14     14.86 o 
   3   4  21      119.30      129.97     20.29 o 
   4   4  21      125.23       99.36     18.86 o 
   5   4  21        8.36       22.12     17.67 o 
  -7   5  21        3.95      -17.00     22.72 o 
  -6   5  21        0.37       -0.98     15.81 o 
  -5   5  21       37.72       33.14     19.77 o 
  -4   5  21      208.23      214.03     24.60 o 
  -3   5  21        8.87       20.14     13.84 o 
  -2   5  21        0.07      -15.18     11.12 o 
  -1   5  21       80.70       76.13     17.34 o 
   0   5  21      185.43      162.21     21.60 o 
   1   5  21       66.34       91.33     18.16 o 
   2   5  21      166.77      107.58     18.88 o 
   3   5  21      172.78      168.66     22.38 o 
   4   5  21       13.00        3.08     13.83 o 
   5   5  21        0.40      -25.26     18.04 o 
  -7   6  21       53.18       97.39     52.11 o 
  -6   6  21       56.23       49.94     20.89 o 
  -5   6  21      151.87      167.65     37.09 o 
  -4   6  21       92.71       36.61     19.25 o 
  -3   6  21       15.50        7.89     15.48 o 
  -2   6  21       33.22       52.58     17.87 o 
  -1   6  21       77.09       79.45     17.70 o 
   0   6  21        5.11       16.21     13.09 o 
   1   6  21      220.68      248.44     25.61 o 
   2   6  21       30.44       29.74     15.08 o 
   3   6  21        2.32       10.12     13.69 o 
   4   6  21      104.06       86.90     22.77 o 
  -6   7  21        0.99        6.20     21.52 o 
  -5   7  21        4.53       12.34     18.10 o 
  -4   7  21       24.13       15.03     17.80 o 
  -3   7  21      187.19      152.65     27.91 o 
  -2   7  21       47.53       37.29     17.90 o 
  -1   7  21       60.85       26.30     22.61 o 
   0   7  21        0.16      -10.14     11.95 o 
   1   7  21        5.28       -1.51     13.11 o 
   2   7  21       49.27       35.24     16.39 o 
   3   7  21      124.14      116.80     20.46 o 
  -5   8  21        4.58      -16.41     21.12 o 
  -4   8  21       13.95       14.05     17.90 o 
  -3   8  21        9.06       12.92     16.39 o 
  -2   8  21      214.60      212.51     30.71 o 
  -1   8  21        0.82      -21.88     14.59 o 
   0   8  21       13.97       -2.04     14.44 o 
   1   8  21        0.36       -0.05     13.62 o 
   2   8  21      104.98      137.28     21.30 o 
  -3   9  21        2.28        3.36     16.94 o 
  -2   9  21       33.50       38.84     19.18 o 
  -1   9  21       26.30       32.06     19.98 o 
   0   9  21        6.75       20.91     18.60 o 
  -8   0  22       86.99       89.08     27.95 o 
  -6   0  22      617.00      615.43     60.26 o 
  -4   0  22       54.18       64.83     25.38 o 
  -2   0  22      388.78      359.55     42.33 o 
   0   0  22      228.64      267.03     37.51 o 
   2   0  22      528.10      668.82     77.69 o 
   4   0  22      307.73      317.42     58.86 o 
  -7   1  22       84.73       62.43     18.28 o 
  -6   1  22        3.40        6.54     14.35 o 
  -5   1  22        5.34       19.93     14.72 o 
  -4   1  22      111.77      138.99     29.39 o 
  -3   1  22      344.95      379.72     32.96 o 
  -2   1  22       36.26       40.93     15.96 o 
  -1   1  22      313.16      355.15     29.39 o 
   0   1  22       77.40       45.87     15.55 o 
   1   1  22        0.22       -8.92     11.95 o 
   2   1  22        3.54      -12.27     14.02 o 
   3   1  22       99.09       72.40     22.79 o 
   4   1  22       43.94       29.60     15.87 o 
   5   1  22       76.38       86.78     19.34 o 
  -7   2  22       67.05       65.31     17.96 o 
  -6   2  22       41.11       39.76     16.27 o 
  -5   2  22      270.26      279.28     28.37 o 
  -4   2  22       16.22        0.78     12.84 o 
  -3   2  22       82.39       15.74     14.51 o 
  -2   2  22       42.57       38.37     16.08 o 
  -1   2  22       50.44       42.81     20.08 o 
   0   2  22       14.91       10.40     15.66 o 
   1   2  22       41.11       46.89     15.76 o 
   2   2  22       79.81       59.28     16.61 o 
   3   2  22        8.23       39.86     15.08 o 
   4   2  22        1.18       18.75     14.04 o 
   5   2  22       87.32       41.93     16.62 o 
  -7   3  22       16.21       23.93     19.66 o 
  -6   3  22       37.18       74.89     18.79 o 
  -5   3  22        0.55       -2.65     16.86 o 
  -4   3  22       14.29        7.31     13.43 o 
  -3   3  22       14.38       15.83     13.81 o 
  -2   3  22      102.60      156.57     29.69 o 
  -1   3  22       70.20       64.52     17.01 o 
   0   3  22      124.14      115.78     19.97 o 
   1   3  22        3.49       13.69     12.45 o 
   2   3  22       21.34        5.38     12.98 o 
   3   3  22       14.26       19.57     14.40 o 
   4   3  22        5.92       -1.91     13.88 o 
  -7   4  22        0.91      -11.19     18.26 o 
  -6   4  22        7.40        7.34     18.17 o 
  -5   4  22       42.24       25.01     14.92 o 
  -4   4  22      157.31      141.98     31.54 o 
  -3   4  22       19.14       25.31     14.67 o 
  -2   4  22       89.26      101.79     20.04 o 
  -1   4  22       14.17       47.09     15.23 o 
   0   4  22       12.89       35.04     15.11 o 
   1   4  22       17.90        4.05     15.74 o 
   2   4  22      289.53      355.13     29.71 o 
   3   4  22       11.42       20.96     21.98 o 
   4   4  22      115.98       75.62     18.69 o 
  -6   5  22        0.24       16.77     17.86 o 
  -5   5  22       13.66       24.98     18.73 o 
  -4   5  22        8.95       -4.93     13.80 o 
  -3   5  22       21.43        6.54     14.19 o 
  -2   5  22        5.17       -0.37     12.86 o 
  -1   5  22       36.59       54.69     16.64 o 
   0   5  22      150.57      181.71     29.78 o 
   1   5  22       35.79       72.42     18.07 o 
   2   5  22        0.02       -3.43     12.33 o 
   3   5  22       50.94       52.69     17.28 o 
  -5   6  22        6.34       11.52     18.82 o 
  -4   6  22        4.22       11.94     15.91 o 
  -3   6  22      122.25      121.14     31.60 o 
  -2   6  22        4.42        3.37     18.20 o 
  -1   6  22       44.20       25.77     14.69 o 
   0   6  22      104.62      101.14     18.84 o 
   1   6  22      111.43       68.66     27.09 o 
   2   6  22        1.90        3.44     13.55 o 
   3   6  22        4.14       20.53     14.85 o 
  -4   7  22      140.16      121.65     26.63 o 
  -3   7  22       26.86       57.86     22.54 o 
  -2   7  22        0.79        3.79     15.68 o 
  -1   7  22       10.97       14.68     15.05 o 
   0   7  22       82.45      109.00     21.14 o 
   1   7  22       49.31       35.93     16.97 o 
  -2   8  22       31.61       15.93     18.86 o 
  -1   8  22      106.78       74.36     24.92 o 
  -5   0  23       50.59       48.99     26.95 o 
  -3   0  23       43.40       23.17     49.76 o 
  -1   0  23        1.58      -10.81     16.65 o 
   1   0  23       30.10        2.34     18.44 o 
   3   0  23       24.93       23.18     20.01 o 
  -6   1  23       78.82       88.36     19.16 o 
  -5   1  23        0.15      -16.12     17.01 o 
  -4   1  23       94.72       30.52     16.79 o 
  -3   1  23      112.19       77.31     22.28 o 
  -2   1  23       70.99       48.79     17.60 o 
  -1   1  23        0.10       15.54     14.34 o 
   0   1  23       47.43       31.43     14.41 o 
   1   1  23      144.53      163.26     29.46 o 
   2   1  23        5.31       17.63     14.29 o 
   3   1  23       72.17       63.33     30.62 o 
  -6   2  23       11.83       10.20     16.03 o 
  -5   2  23       37.78       32.91     17.52 o 
  -4   2  23       35.26       29.69     16.56 o 
  -3   2  23       12.31       42.05     16.65 o 
  -2   2  23      105.08      134.84     32.59 o 
  -1   2  23       41.74       26.98     15.58 o 
   0   2  23        0.64        4.04     13.50 o 
   1   2  23       38.82       47.76     16.91 o 
   2   2  23       52.34       32.35     15.86 o 
   3   2  23       15.03       17.67     15.66 o 
  -6   3  23        0.71       16.68     15.60 o 
  -5   3  23        0.36        8.46     14.36 o 
  -4   3  23       17.24        0.39     13.44 o 
  -3   3  23       93.15       91.82     20.52 o 
  -2   3  23       87.78      129.01     27.22 o 
  -1   3  23       47.08       59.70     17.77 o 
   0   3  23       27.39       15.36     16.97 o 
   1   3  23      136.09      124.05     20.12 o 
   2   3  23        0.92      -10.28     17.65 o 
   3   3  23       30.46       66.16     17.87 o 
  -5   4  23       77.88       92.72     20.88 o 
  -4   4  23      144.43      135.15     29.98 o 
  -3   4  23        0.05       12.32     14.01 o 
  -2   4  23        0.20        9.50     14.15 o 
  -1   4  23        4.54        8.20     14.14 o 
   0   4  23        2.83        4.24     13.58 o 
   1   4  23      194.14      177.27     23.13 o 
   2   4  23      108.91       99.30     20.57 o 
  -5   5  23        2.23       20.90     19.10 o 
  -4   5  23        2.82       -3.70     12.75 o 
  -3   5  23       67.10       47.31     16.59 o 
  -2   5  23       48.14       43.35     15.53 o 
  -1   5  23       17.41        5.84     12.94 o 
   0   5  23      166.28      102.64     20.08 o 
   1   5  23       31.49       46.56     16.77 o 
   2   5  23        3.24        3.10     13.89 o 
  -3   6  23       28.39       25.03     19.16 o 
  -2   6  23       14.67       -8.07     14.58 o 
  -1   6  23       73.11       21.17     15.37 o 
   0   6  23        0.68        5.91     15.83 o 
   1   6  23        5.93       24.58     16.36 o 
  -4   0  24      346.82      470.75     50.70 o 
  -2   0  24      189.17      162.21     35.54 o 
   0   0  24       52.73       64.16     26.33 o 
   2   0  24       53.04       57.40     24.35 o 
  -5   1  24        2.50       -1.76     16.15 o 
  -4   1  24       39.83       23.36     17.01 o 
  -3   1  24      182.22      129.57     22.78 o 
  -2   1  24       34.59       43.82     31.17 o 
  -1   1  24       33.00       30.82     15.90 o 
   0   1  24       64.02       50.38     17.54 o 
   1   1  24       47.50       76.39     27.82 o 
   2   1  24        1.96       -9.65     12.89 o 
  -5   2  24      103.84       88.78     35.08 o 
  -4   2  24        3.45       -0.45     15.02 o 
  -3   2  24       60.25       46.92     17.74 o 
  -2   2  24       74.72       68.10     18.25 o 
  -1   2  24        6.29       -7.40     13.85 o 
   0   2  24        1.85       36.83     15.35 o 
   1   2  24        7.38        8.62     13.90 o 
   2   2  24        0.30       -4.18     16.70 o 
  -4   3  24        0.08      -18.93     12.62 o 
  -3   3  24       10.26        7.62     14.92 o 
  -2   3  24       32.03       14.96     15.82 o 
  -1   3  24        5.91       -0.55     13.67 o 
   0   3  24      170.52      119.91     21.23 o 
   1   3  24        0.59       14.82     14.47 o 
  -3   4  24       14.13        1.37     14.55 o 
  -2   4  24       42.71       33.80     19.78 o 
  -1   4  24       12.04       -0.85     14.20 o 
   0   4  24        5.84      -12.67     20.61 o 
  -1   0  25       30.29       27.23     21.78 o 
  -2   1  25       20.94       35.20     17.29 o 
  -1   1  25       10.69        3.80     13.99 o 
                                                 
